# Supplementary material for: Evoked Emotions Predict Food Choice
Source: PLoS One. 2014 Dec 18;9(12):e115388. doi: 10.1371/journal.pone.0115388 (PMC4270769; doi:10.1371/journal.pone.0115388)
Supplement: S2 Table — Data from EsSense Profile. The data set contains subject ID, product ID, liking scores (100 point VAS), 1-week delayed choice score (1 = chosen, 0 = not chosen), and all scores on the emotions from the EsSense Profile method. (TXT) [file pone.0115388.s002.txt]

user	Productletter	Liking	Chosenyesno	Pleasant	Active	Aggressive	Adventurous	Understanding	Polite	Happy	Worried	Whole	Energetic	Enthusiastic	Interested	Glad	Good	Good-natured	Eager	Affectionate	Calm	Loving	Mild	Nostalgic	Guilty	Steady	Quiet	Tame	Tender	Pleased	Daring	Secure	Bored	Satisfied	Disgusted	Peaceful	Joyful	Friendly 	Free	Merry	Warm	Wild
1	C	27.7	0	1	2	0	2	2	2	2	0	2	1	2	2	2	2	2	0	1	1	2	2	2	0	4	1	2	2	1	1	3	3	2	1	2	2	2	2	2	2	2
1	E	69.7	1	3	3	0	2	2	3	3	0	2	2	2	3	3	3	3	0	3	3	3	3	3	0	4	3	3	3	3	2	3	3	3	0	2	2	3	2	3	3	1
1	D	33	0	2	2	0	2	2	3	3	0	2	2	2	2	2	2	2	0	1	2	1	1	2	0	4	2	1	2	2	1	3	3	3	0	2	2	3	3	2	2	2
1	F	62.5	0	2	2	0	2	3	3	3	0	2	2	2	2	3	3	3	0	2	2	2	2	2	0	4	2	2	2	2	2	3	3	3	0	2	2	3	3	3	3	1
1	A	39.8	0	3	2	0	3	2	3	3	0	2	2	2	2	3	2	2	0	2	2	2	2	2	0	4	2	2	2	3	2	3	3	2	0	2	2	3	3	3	2	2
1	B	50.5	0	2	2	0	2	3	2	2	0	2	2	2	2	3	2	2	0	2	2	3	2	2	0	4	2	2	2	2	2	2	3	2	0	2	2	2	3	3	2	2
1	G	23.3	0	2	2	0	2	2	3	3	0	2	1	1	2	3	3	2	0	2	2	2	2	2	0	4	2	1	2	2	1	3	3	2	0	2	2	3	3	3	2	2
2	C	55.7	0	2	3	0	2	2	2	2	2	2	3	3	3	2	2	2	2	2	3	2	3	3	2	3	3	3	2	3	3	3	2	2	2	3	3	3	3	3	2	2
2	E	53.8	0	2	2	1	2	2	2	1	2	2	2	2	2	2	2	2	2	2	3	2	3	2	2	3	3	3	2	2	1	2	2	1	2	2	2	2	2	2	1	1
2	D	60.3	0	3	2	0	2	2	2	3	1	3	2	3	3	3	2	2	2	2	2	2	2	1	1	3	2	2	2	3	3	3	1	3	2	2	3	2	3	3	3	2
2	F	73.7	0	3	2	1	2	2	2	3	1	3	2	4	3	3	2	2	2	3	2	2	2	2	1	3	2	2	2	3	2	3	1	3	2	2	3	2	3	3	2	1
2	A	52	0	1	1	1	1	2	2	2	3	2	2	1	1	2	2	2	2	2	3	2	3	1	2	2	3	3	2	1	1	2	3	2	2	3	2	2	2	2	2	1
2	B	55	0	2	1	0	1	2	2	2	1	2	2	3	3	3	2	2	2	3	2	3	2	4	1	2	2	2	2	2	1	2	1	2	2	2	2	2	2	2	3	1
2	G	67.5	1	3	2	0	3	2	2	3	1	3	2	3	3	3	2	2	2	2	2	2	2	1	1	3	2	2	2	3	2	2	1	3	2	2	3	2	2	3	3	2
3	C	62.7	0	2	2	0	0	2	3	3	1	2	2	2	2	2	2	2	1	2	3	2	3	1	0	3	3	3	2	2	1	3	3	3	0	2	2	2	2	2	2	1
3	E	42.3	0	3	2	0	1	3	3	3	1	2	2	3	3	2	2	2	1	2	2	2	2	1	0	3	3	2	2	2	1	3	2	2	1	2	2	2	2	2	2	0
3	D	30.2	0	2	2	0	0	2	3	2	1	2	2	2	2	2	2	2	1	2	3	2	3	0	0	3	3	3	2	2	0	3	3	3	1	2	2	2	2	2	2	0
3	F	74.5	1	3	3	0	1	2	3	3	1	3	3	3	3	2	2	2	1	2	2	2	2	1	0	3	3	2	2	2	0	3	3	3	1	2	2	2	2	2	2	1
3	A	41.2	0	2	2	0	1	2	2	2	2	2	1	1	2	2	2	2	1	2	3	2	3	1	0	3	3	2	2	2	0	3	3	3	1	2	2	2	2	2	2	1
3	B	56.2	0	2	2	0	0	2	2	2	1	2	2	2	2	2	2	2	1	2	3	2	3	0	0	3	3	3	2	3	1	3	3	3	1	3	2	2	2	2	2	1
3	G	71.7	0	3	2	0	1	3	3	3	1	3	3	3	3	3	3	3	2	3	3	2	2	1	0	3	3	2	2	3	2	3	2	2	0	2	2	3	2	3	2	1
4	C	26.2	0	2	3	0	1	3	3	3	1	2	2	2	2	3	3	3	0	3	3	2	3	0	0	2	3	2	2	2	2	3	2	2	1	3	2	3	3	3	2	1
4	E	76	0	3	2	0	1	3	3	3	1	2	3	3	3	3	3	3	2	3	3	2	1	0	0	3	3	3	3	3	3	3	1	2	0	3	3	3	3	3	2	1
4	D	47.5	0	2	2	0	1	3	3	3	0	2	2	3	3	3	3	3	2	3	3	2	2	0	0	3	2	2	2	3	2	3	1	2	0	3	3	3	3	2	1	0
4	F	15	0	1	2	0	1	3	3	2	0	2	2	2	2	3	3	3	1	3	3	2	2	0	0	2	2	2	1	2	2	2	1	2	2	3	2	3	3	2	1	0
4	A	83.7	1	3	3	0	2	3	3	3	0	2	2	3	3	3	3	3	2	3	2	2	2	0	0	2	2	2	2	3	2	3	2	2	0	3	3	3	3	3	1	1
4	B	44.8	0	2	2	0	1	3	3	3	1	2	2	2	3	3	3	3	2	3	3	3	2	0	0	3	3	2	2	3	2	1	2	1	0	3	3	3	3	3	2	0
4	G	18	0	1	2	0	1	3	3	2	0	1	2	2	1	3	3	3	0	2	2	2	2	0	0	2	3	2	2	1	1	3	1	1	1	2	2	3	3	2	1	0
5	C	52.7	0	3	2	0	1	2	2	3	2	3	2	3	3	3	2	2	1	2	1	4	1	1	0	1	2	2	2	3	1	1	2	2	1	2	2	2	3	2	3	1
5	E	42.3	0	2	2	0	1	2	2	3	2	3	2	2	2	3	2	2	2	3	2	3	2	2	0	1	2	2	3	3	1	1	2	3	1	2	2	3	3	2	3	1
5	D	24	0	2	2	1	1	3	3	3	2	3	3	3	3	3	3	3	2	3	2	4	2	2	0	3	3	2	3	4	0	1	2	3	1	2	2	3	3	3	3	1
5	F	42.2	0	2	1	1	1	2	2	2	3	3	1	2	3	3	1	3	1	3	2	3	1	1	1	0	2	2	2	3	1	0	2	1	2	2	1	3	2	2	2	1
5	A	38.5	0	2	3	0	1	2	2	3	2	2	3	3	3	3	3	3	1	3	1	4	2	2	1	3	2	3	4	4	1	1	2	3	0	3	3	3	4	3	3	1
5	B	64.2	1	3	1	1	2	2	3	3	3	3	1	2	3	3	2	3	1	2	2	3	2	2	1	1	2	2	3	3	1	0	3	1	1	2	2	2	2	2	3	1
5	G	48	0	3	2	0	2	3	3	2	2	3	3	3	3	3	3	3	1	3	3	4	2	2	0	3	2	2	3	4	1	1	0	3	0	2	3	3	4	3	4	1
6	C	14	0	0	0	0	0	2	3	1	3	2	1	1	2	1	3	3	2	3	1	3	3	3	0	1	3	3	3	1	2	3	1	1	4	2	1	3	1	1	1	0
6	E	27.3	0	0	0	0	1	3	3	1	3	2	1	1	2	1	3	3	2	3	1	3	3	3	0	2	2	3	3	1	1	3	2	1	3	1	1	2	1	1	2	1
6	D	48	0	1	1	1	1	1	3	1	3	2	2	1	2	2	2	3	2	3	2	3	3	3	0	1	3	3	3	1	2	3	3	2	1	1	1	2	2	1	1	0
6	F	67.5	0	3	1	0	1	3	3	1	3	2	2	2	2	2	1	3	1	3	1	3	3	3	0	1	3	3	3	1	1	3	2	2	0	1	1	3	2	1	1	0
6	A	16.2	0	0	1	1	1	3	3	1	3	2	2	1	2	2	2	3	2	3	3	3	3	3	0	1	3	3	3	1	2	1	3	2	4	2	2	3	1	1	1	0
6	B	15.3	0	0	0	0	0	2	3	1	3	2	0	0	0	0	3	3	2	3	2	3	3	3	0	1	3	3	3	1	1	3	1	1	3	1	1	1	1	1	1	2
6	G	68.7	1	3	0	0	0	2	3	1	3	2	1	1	2	2	2	3	2	3	3	3	3	3	0	1	3	3	3	1	2	3	3	2	0	1	2	2	1	1	1	0
7	C	13.2	0	1	1	1	1	2	3	2	1	1	1	2	2	3	3	3	0	2	2	3	2	0	0	1	2	2	2	2	1	2	3	1	1	2	2	3	3	2	2	0
7	E	16.3	0	1	0	1	1	2	3	2	1	1	1	1	2	3	3	3	0	3	2	2	2	0	0	1	3	3	2	2	1	2	2	1	1	2	3	3	3	3	2	0
7	D	27.8	0	2	1	0	1	2	3	2	1	2	2	2	2	3	3	3	0	3	3	3	2	0	0	2	3	3	3	2	1	3	3	0	1	2	2	3	3	2	2	0
7	F	71.2	1	3	1	0	2	3	3	3	0	2	2	3	3	3	3	3	1	3	3	3	2	1	0	2	1	1	1	3	2	3	2	3	0	3	2	3	3	3	2	0
7	A	11.5	0	1	0	1	1	1	2	1	2	1	1	1	2	3	3	3	0	3	3	3	1	0	0	2	2	2	2	1	0	3	3	1	2	2	2	3	3	2	2	0
7	B	34	0	1	1	1	2	2	3	2	1	2	1	2	3	3	3	3	1	3	2	3	3	1	0	2	2	2	2	2	1	2	3	1	1	2	2	3	3	2	3	0
7	G	82.8	0	4	1	0	3	1	3	3	0	2	1	1	3	3	3	3	1	3	3	3	3	2	0	1	2	2	2	4	1	3	2	3	0	3	3	3	3	3	3	0
8	C	9.8	0	0	2	3	3	0	2	1	3	0	1	0	2	1	2	3	0	2	2	2	1	0	0	2	2	3	2	1	4	1	1	1	4	2	2	2	1	2	2	1
8	E	81.7	1	3	3	1	3	3	2	3	2	2	3	3	4	3	3	3	3	3	2	3	3	3	0	3	2	2	3	3	2	3	2	3	0	3	3	3	3	3	3	1
8	D	59.3	0	1	4	3	4	2	1	2	3	3	3	2	4	2	3	3	2	3	1	2	2	1	1	0	1	3	1	2	4	1	1	2	2	2	2	2	3	2	2	1
8	F	13.8	0	1	1	2	3	2	2	2	3	1	2	1	4	2	3	3	1	2	2	2	3	3	1	2	1	2	2	1	4	0	0	1	4	1	2	2	2	1	2	3
8	A	73.2	0	2	3	1	4	3	3	3	1	2	3	3	3	2	2	3	2	3	2	3	3	3	0	2	3	3	3	3	3	2	1	3	1	3	2	3	3	3	2	1
8	B	74	0	3	1	2	2	4	3	2	2	1	2	2	3	3	3	3	2	3	3	3	3	3	0	1	1	2	3	3	2	3	3	2	0	3	2	3	2	2	3	1
8	G	29.2	0	1	3	1	3	3	3	2	1	1	2	2	3	2	3	3	2	2	1	2	2	2	0	2	1	1	2	1	3	1	1	1	3	1	1	3	2	1	2	3
10	C	48.8	0	2	2	0	3	1	2	3	0	2	3	2	3	3	3	2	0	1	3	2	2	0	0	1	1	1	2	3	3	1	0	2	0	3	2	2	2	3	2	1
10	E	64.7	0	3	3	0	2	2	3	3	0	3	3	2	2	2	3	2	1	2	2	2	2	1	0	2	2	1	2	2	3	2	0	2	0	3	2	3	2	2	1	1
10	D	15.8	0	1	1	1	2	0	1	1	0	1	1	0	0	1	1	2	0	1	2	0	2	0	0	2	1	1	0	0	1	1	1	0	3	1	0	1	0	1	0	0
10	F	74	0	3	3	0	2	2	2	3	0	1	2	3	3	3	3	2	1	1	2	2	1	0	0	2	2	1	1	3	3	3	0	3	0	3	2	1	2	3	2	1
10	A	51.7	0	3	3	1	2	3	3	3	0	2	2	2	2	3	3	2	1	3	3	3	2	1	0	2	2	1	1	3	3	3	1	2	0	3	2	3	2	2	1	1
10	B	18.7	0	1	1	1	2	1	0	1	0	1	2	1	1	1	1	2	0	1	2	1	1	0	0	1	2	1	0	1	2	1	1	1	2	1	0	0	1	1	0	0
10	G	83.3	1	4	3	0	3	3	2	4	0	3	3	3	3	3	3	2	1	1	2	2	3	1	0	1	1	1	1	4	2	3	1	3	0	3	3	3	3	3	3	2
11	C	35.3	0	1	1	0	1	0	0	0	0	0	2	0	1	0	0	0	0	0	0	1	2	0	0	2	0	0	0	0	0	1	0	0	0	1	1	1	1	0	0	0
11	E	48.8	0	2	3	1	2	0	0	2	0	1	3	2	2	1	1	0	0	0	0	0	0	0	0	1	0	0	1	0	0	2	0	1	0	0	0	0	0	0	1	0
11	D	41.8	0	2	3	1	1	0	0	2	0	1	2	2	2	2	2	1	0	1	0	2	1	0	0	1	0	0	0	0	0	1	0	2	0	2	1	0	0	2	2	0
11	F	76.7	1	3	3	0	3	2	3	3	0	3	4	4	3	3	2	2	3	2	0	1	0	0	0	0	0	0	0	3	2	3	0	2	0	0	3	3	2	0	0	0
11	A	43.8	0	1	1	2	2	0	0	0	0	1	2	2	2	0	1	1	0	1	0	0	0	0	0	1	1	0	0	0	0	0	0	0	0	2	2	2	1	2	1	0
11	B	25.2	0	1	0	0	1	0	0	1	0	1	0	1	1	0	1	1	0	0	0	1	0	0	0	0	0	0	0	1	0	1	0	2	0	0	0	0	0	0	0	0
11	G	56.3	0	3	3	1	2	3	2	2	0	2	2	3	3	1	2	2	1	2	0	1	1	0	0	0	0	0	0	2	3	2	0	2	0	1	3	2	2	2	2	0
12	C	79.2	0	2	1	0	1	3	4	2	2	2	2	1	2	2	2	3	1	1	4	1	4	2	2	3	3	3	1	2	1	3	2	1	0	3	1	4	2	2	2	0
12	E	63.2	0	2	0	0	1	3	3	2	2	2	1	1	2	2	2	3	1	1	3	1	3	2	1	3	3	3	1	2	1	3	3	1	0	3	1	3	2	1	2	0
12	D	52.2	0	2	1	0	1	3	3	1	2	2	1	0	1	2	2	3	1	1	4	1	4	2	2	3	4	4	1	2	1	3	3	1	0	3	1	4	2	1	2	0
12	F	84.3	1	2	1	0	1	3	4	1	2	2	1	1	2	2	2	3	2	1	4	1	4	2	2	3	4	3	1	2	1	2	2	1	0	4	2	4	2	2	2	0
12	A	60.5	0	2	1	0	1	3	4	1	2	2	1	1	1	2	2	3	1	1	4	1	4	2	2	3	4	4	1	2	1	3	2	1	0	4	1	4	2	2	2	0
12	B	73.3	0	2	1	0	1	3	3	2	2	2	1	1	2	2	2	3	1	1	4	1	3	2	1	3	4	4	1	2	1	3	2	1	0	3	1	3	2	1	2	0
12	G	46	0	2	1	0	1	3	4	2	2	2	1	0	1	2	2	3	1	1	4	1	3	2	2	3	4	4	1	2	1	3	3	1	0	3	1	3	2	1	2	0
13	C	68.7	0	3	3	0	1	1	1	3	0	2	2	2	2	2	3	2	0	0	3	2	2	0	0	2	0	0	1	3	0	2	0	1	0	4	3	3	3	3	3	0
13	E	57.7	0	1	2	0	0	2	2	2	0	2	2	2	2	2	2	2	1	2	3	2	3	1	0	2	3	2	3	2	2	2	1	2	0	2	2	2	2	2	2	0
13	D	19.3	0	0	0	0	0	0	0	1	1	0	1	1	2	2	2	2	0	2	2	2	2	0	0	1	0	0	0	0	0	0	1	0	1	1	1	1	1	1	1	0
13	F	91.8	1	4	4	0	3	2	3	3	1	3	3	3	3	3	3	3	4	3	3	3	4	1	0	3	0	1	2	3	1	3	0	3	0	3	3	3	3	3	3	0
13	A	85.2	0	4	3	0	2	2	2	3	0	3	3	3	2	2	2	3	3	2	3	2	2	0	0	3	2	0	2	3	0	2	0	3	0	3	3	3	3	3	3	0
13	B	11.8	0	2	2	0	1	2	1	1	2	2	2	0	2	2	2	2	0	2	2	2	2	0	0	2	0	0	1	0	0	2	1	0	1	2	2	1	2	1	2	0
13	G	94.2	0	4	3	0	2	3	3	3	2	3	3	3	3	3	3	3	3	4	4	3	3	2	0	3	2	2	3	3	2	2	0	3	0	3	3	3	3	3	3	2
14	C	38.2	0	2	2	1	2	2	3	2	3	1	2	1	2	2	2	3	1	3	1	2	3	0	3	1	3	2	1	1	1	2	3	0	2	1	1	2	2	2	1	1
14	E	4.8	0	0	1	2	2	1	1	0	3	1	1	0	2	1	2	2	2	2	1	1	2	1	3	1	3	2	1	0	1	2	2	0	0	1	0	2	1	1	0	1
14	D	10.2	0	0	1	3	2	1	1	0	2	0	1	1	2	1	1	1	2	2	1	1	2	1	2	1	3	2	0	1	1	2	1	1	4	1	1	1	1	1	1	1
14	F	33.3	1	1	2	1	1	2	2	1	3	1	2	1	2	2	2	2	1	3	3	2	3	1	2	2	3	3	1	1	1	2	3	1	1	2	2	1	2	2	2	1
14	A	73.5	0	2	2	0	3	3	3	2	2	2	2	3	3	2	3	3	2	3	4	2	4	1	1	2	3	2	2	3	2	3	2	2	0	1	2	3	2	2	2	1
14	B	66.3	0	2	3	0	3	2	3	3	2	2	4	4	4	2	3	3	3	3	2	2	2	1	0	2	2	1	1	3	3	2	2	2	0	1	3	3	2	2	1	2
14	G	13.8	0	1	1	2	2	1	2	2	3	2	2	1	2	2	2	2	2	2	3	2	3	3	1	1	3	3	2	1	1	2	2	1	3	1	2	2	1	2	1	0
15	C	64.8	0	2	1	0	0	1	2	2	1	1	0	1	2	2	2	2	1	2	1	2	2	0	0	2	2	1	1	2	1	2	1	2	0	2	2	2	1	1	1	1
15	E	63.3	0	2	1	0	0	2	2	2	1	2	1	2	2	2	2	2	1	2	1	2	2	0	0	2	1	1	1	2	1	2	1	2	0	1	2	2	1	1	1	1
15	D	41.7	0	1	1	0	0	1	1	1	1	2	1	1	1	1	1	1	0	1	1	1	1	0	0	2	2	1	1	1	1	1	1	1	3	1	1	1	1	1	1	1
15	F	69.5	1	2	1	0	1	1	1	2	1	2	2	2	3	2	2	2	1	2	2	2	2	0	0	2	2	1	1	2	1	2	1	2	0	2	2	2	1	1	1	1
15	A	66.7	0	2	1	0	1	1	1	2	1	1	1	1	2	2	2	2	1	2	1	2	2	0	0	2	2	2	1	2	1	2	1	2	0	1	1	2	1	1	1	0
15	B	56.7	0	2	1	0	1	1	1	2	1	1	1	1	3	2	2	2	1	2	2	2	1	0	0	1	2	1	1	2	1	2	1	2	0	1	2	2	1	1	1	0
15	G	73.2	0	2	1	0	2	1	2	2	1	2	1	2	3	2	2	2	1	1	2	2	2	0	0	2	1	1	1	2	1	2	2	2	0	2	2	2	1	1	1	0
16	C	79.2	0	2	1	0	0	2	2	1	0	0	1	0	2	3	4	3	1	2	0	3	3	0	0	3	0	1	1	4	0	4	4	2	0	4	1	2	0	1	2	3
16	E	46.3	0	3	3	1	2	0	1	0	0	3	2	1	2	3	3	1	2	2	0	2	1	0	0	1	1	2	1	3	3	4	4	2	0	2	1	2	0	0	1	2
16	D	86.3	0	4	3	0	2	1	3	3	0	2	4	3	3	4	4	2	4	1	0	2	2	0	0	0	0	0	1	4	3	4	3	3	1	0	3	1	2	2	2	4
16	F	27.5	1	3	2	0	0	2	4	0	0	2	1	0	0	2	2	2	0	4	4	4	4	0	0	3	3	3	2	3	0	2	2	3	1	2	1	4	2	3	1	0
16	A	86.7	0	4	1	2	1	4	3	3	0	3	2	1	0	4	3	3	4	2	3	4	4	2	0	4	1	1	0	3	3	4	1	3	0	2	3	2	3	4	2	3
16	B	18.5	0	2	2	3	3	1	1	2	0	1	3	0	0	2	1	0	0	1	0	1	1	2	0	0	1	1	0	0	0	4	4	1	2	0	1	1	0	1	2	2
16	G	25.8	0	4	0	0	0	2	3	2	2	2	1	0	0	3	3	3	2	2	4	2	3	3	0	3	1	3	3	3	2	4	1	4	2	3	3	3	3	1	2	0
17	C	12.5	0	2	2	0	1	2	2	2	2	2	2	2	2	2	2	2	0	1	2	2	2	2	0	2	2	2	1	2	1	2	3	0	3	1	2	2	2	2	2	1
17	E	53	0	2	2	0	2	3	3	2	1	2	2	2	3	2	3	3	2	3	3	3	3	2	0	2	1	1	2	3	2	3	0	2	0	2	2	2	2	2	2	1
17	D	57	0	3	3	0	2	3	3	3	1	2	3	3	3	3	3	3	3	3	3	3	3	3	0	3	1	1	2	3	3	3	0	3	0	3	3	3	3	3	3	1
17	F	70.7	0	3	3	0	3	3	3	3	0	3	3	3	3	3	3	3	3	3	3	3	3	3	0	3	2	1	2	3	3	3	0	3	0	3	3	3	3	3	3	1
17	A	70.5	0	3	3	0	3	3	3	3	3	3	3	3	3	3	3	3	3	3	3	3	3	3	0	3	2	1	2	3	3	3	0	3	0	3	3	3	3	3	3	1
17	B	13.2	0	2	2	0	2	3	3	2	2	2	2	2	2	2	2	3	0	1	1	2	2	2	0	2	1	1	1	1	1	2	2	1	2	2	2	2	2	2	2	2
17	G	72	1	3	3	0	3	3	3	3	1	3	3	3	3	3	3	3	3	3	3	3	3	3	0	3	1	1	2	3	3	3	0	3	0	3	3	3	3	3	3	1
19	C	18.3	0	2	2	0	0	1	3	2	2	2	2	2	3	2	2	2	2	2	3	2	3	0	1	3	3	3	3	3	2	3	1	2	0	3	2	2	2	2	2	0
19	E	51	0	2	2	0	0	2	3	3	0	2	2	2	3	3	3	3	2	2	3	3	3	1	3	3	2	2	2	3	3	3	2	2	0	2	2	2	2	2	2	0
19	D	36	0	2	2	0	0	3	3	3	2	2	2	2	2	3	3	3	2	2	3	2	2	1	1	2	2	2	2	2	2	3	3	2	1	2	2	2	2	2	2	0
19	F	73.8	0	3	3	0	0	2	2	2	1	2	2	3	3	3	3	3	3	3	3	3	3	2	1	3	3	3	3	3	3	3	1	3	1	3	3	3	3	3	3	1
19	A	64.2	0	2	2	0	0	3	3	3	1	2	2	2	2	2	2	2	2	2	2	2	3	2	1	3	3	3	3	3	2	3	2	3	0	2	2	2	2	2	3	0
19	B	16.5	0	2	2	2	0	2	2	2	2	2	2	2	2	2	2	2	1	2	2	2	2	1	1	2	2	2	2	2	2	2	2	2	1	2	2	2	2	2	2	2
19	G	84.8	1	3	3	0	0	3	3	3	0	3	3	3	3	3	3	3	3	3	3	3	3	3	0	3	3	2	3	3	2	2	2	3	0	3	3	3	3	3	3	2
20	C	7.7	0	0	0	3	0	0	0	0	3	0	1	0	0	0	0	0	0	0	0	0	0	0	0	0	2	1	0	0	0	0	3	0	3	0	0	0	0	0	0	0
20	E	25	0	1	1	2	1	1	1	1	2	1	1	1	1	1	1	1	1	1	1	1	2	0	0	1	1	1	1	1	0	1	2	1	2	1	1	1	1	1	1	0
20	D	25	0	2	2	1	2	1	1	1	3	2	2	1	1	1	1	2	1	1	2	1	1	0	1	1	1	2	1	1	0	2	2	1	2	1	1	1	1	1	1	0
20	F	57.8	1	2	2	3	3	2	2	2	1	2	2	2	2	2	2	2	2	2	2	2	1	0	0	2	2	1	2	2	2	2	1	2	0	2	2	2	2	2	2	1
20	A	11.2	0	1	1	3	1	1	1	1	3	0	1	1	0	1	1	1	1	1	1	1	1	0	1	1	1	1	0	1	1	1	2	1	3	1	1	1	1	1	1	0
20	B	8	0	1	1	3	1	1	1	1	3	0	1	1	0	1	1	1	1	0	1	1	1	0	0	1	1	1	1	1	1	1	3	1	3	1	0	1	1	1	1	0
20	G	65.8	0	3	3	2	2	2	2	3	1	3	3	3	3	3	3	2	2	2	2	1	2	0	0	3	2	1	1	3	3	2	0	2	0	2	2	3	2	3	2	1
21	C	22.7	0	1	0	1	0	2	2	1	2	1	1	1	1	1	2	3	2	2	3	2	2	2	3	1	3	3	2	2	1	4	3	2	3	2	1	2	2	1	2	0
21	E	27	0	2	3	2	3	1	1	3	0	2	3	3	1	3	2	2	3	2	0	1	1	0	0	1	0	2	1	1	4	0	2	2	2	1	3	1	3	3	2	4
21	D	68	0	3	2	1	1	3	3	2	2	3	1	1	2	2	3	3	2	3	3	3	3	2	1	3	3	3	3	3	1	3	2	3	0	3	3	3	3	2	3	1
21	F	86	1	4	3	1	3	3	3	3	2	2	3	3	3	3	3	3	2	3	2	3	3	2	1	3	2	2	2	3	1	2	1	3	0	3	3	3	3	3	2	2
21	A	50.5	0	2	3	2	3	2	2	3	0	3	3	3	1	3	2	3	3	3	0	2	1	0	0	3	0	1	1	2	3	1	1	2	0	1	3	2	4	3	4	4
21	B	19.7	0	2	1	1	2	3	3	1	3	2	2	2	2	2	3	3	1	3	3	3	2	2	2	1	3	3	3	3	1	3	3	3	1	3	3	3	2	2	2	1
21	G	15.8	0	0	3	3	3	1	2	3	0	2	3	3	2	3	3	3	2	2	1	2	1	1	0	3	1	2	1	2	2	2	1	2	2	3	3	3	3	3	2	3
23	C	19.5	0	2	3	3	2	1	1	0	3	1	3	2	2	0	1	2	0	1	2	1	0	0	1	3	2	1	2	1	3	2	3	2	1	2	0	2	1	0	1	1
23	E	65.5	1	4	2	1	3	3	3	2	1	2	1	3	4	2	3	4	1	2	3	2	1	0	1	3	2	2	1	3	3	2	0	3	0	3	4	4	2	3	2	1
23	D	80	0	3	2	0	2	2	3	3	1	1	3	3	4	2	3	2	1	0	3	2	4	1	0	1	1	3	0	3	1	4	2	3	0	1	2	3	3	2	1	0
23	F	81.7	0	3	3	1	3	4	3	3	1	2	2	3	4	2	4	3	1	3	3	2	4	0	0	3	1	1	0	4	2	3	1	3	0	1	2	3	2	3	1	0
23	A	16.7	0	2	3	3	2	1	0	2	3	2	3	1	2	0	1	2	0	2	2	1	0	3	3	2	0	0	1	1	3	2	3	1	3	1	0	2	1	1	1	0
23	B	84.8	0	2	1	0	3	2	3	3	1	4	3	2	4	3	4	4	2	3	1	3	2	0	0	3	1	2	1	3	2	4	0	3	0	2	3	4	3	2	1	1
23	G	29.8	0	2	3	1	2	3	3	1	3	3	1	1	2	0	2	3	1	1	3	3	2	0	3	2	1	3	1	1	2	0	3	2	3	2	1	2	0	1	1	0
25	C	2	0	0	1	1	1	0	1	0	3	1	0	0	0	0	0	0	0	0	1	0	0	0	1	1	0	0	0	0	0	1	0	4	0	1	1	0	0	0	0	0
25	E	89	0	4	3	3	3	3	3	4	3	3	4	3	2	3	4	4	4	4	2	3	3	4	2	2	2	2	2	4	3	4	1	0	0	3	3	3	3	3	3	2
25	D	12.8	0	0	0	3	1	1	1	0	0	1	1	1	0	0	0	0	0	0	1	1	2	1	1	1	1	1	0	0	0	1	1	4	3	1	0	0	1	0	0	0
25	F	95.3	1	3	3	2	4	3	3	3	3	4	3	4	4	3	4	3	3	3	2	3	3	3	3	3	3	3	3	4	4	3	3	1	0	3	3	3	3	3	3	2
25	A	16.5	0	1	0	0	1	1	1	1	1	1	2	1	1	1	0	1	1	1	0	1	1	1	0	1	1	1	1	0	1	2	1	3	1	0	0	1	1	1	1	0
25	B	0.5	0	0	0	4	1	1	1	0	0	0	1	0	0	0	0	0	0	0	0	0	1	0	1	1	0	0	0	0	0	0	0	4	4	0	0	0	0	0	0	0
25	G	62.7	0	2	2	1	2	2	2	3	2	2	3	2	2	2	2	2	2	2	2	2	1	1	1	2	2	2	2	2	3	3	1	1	0	2	2	2	3	2	3	2
32	C	28.8	0	2	3	2	3	1	1	2	1	2	3	2	1	2	2	2	3	2	1	2	1	1	2	2	1	2	1	1	3	2	2	1	2	1	2	1	3	2	2	3
32	E	55.2	0	2	3	2	3	1	2	3	1	3	3	3	2	3	3	2	3	2	1	3	2	1	1	3	2	1	2	3	3	2	1	2	1	3	3	2	3	3	2	3
32	D	57.8	0	1	3	1	2	2	1	2	2	3	3	3	2	3	3	2	3	2	1	2	0	2	1	2	1	2	1	2	2	1	1	1	2	2	2	1	2	2	3	1
32	F	84.5	0	4	3	1	3	3	3	4	1	3	3	3	2	3	3	2	2	3	2	2	3	3	1	3	2	2	2	3	3	2	1	3	0	3	3	2	3	3	3	2
32	A	53.8	0	2	3	1	3	2	2	3	1	2	3	2	2	2	3	2	3	1	1	2	1	2	0	2	2	1	1	2	3	2	1	2	1	2	2	2	3	2	2	3
32	B	47.8	0	3	3	1	3	2	1	3	1	2	3	2	1	3	3	2	1	2	1	2	3	1	2	2	3	3	1	2	3	2	1	2	1	2	2	2	1	3	2	3
32	G	67.2	1	3	1	1	2	3	3	2	3	2	2	3	3	3	3	3	2	3	3	3	3	2	1	3	2	3	3	3	2	3	1	3	0	3	2	3	3	3	3	2
33	C	21.7	0	1	2	0	1	3	3	3	0	2	2	2	3	3	3	3	1	3	4	3	3	2	0	2	3	3	2	3	2	3	2	2	1	3	2	3	2	3	3	1
33	E	60.7	0	2	2	0	2	3	3	3	0	2	2	3	3	3	3	3	2	3	4	3	2	3	0	3	3	3	3	3	2	3	2	2	1	3	3	3	2	3	3	0
33	D	37	0	1	2	1	1	3	3	2	1	2	2	2	3	3	3	3	2	3	4	3	2	2	1	3	4	3	2	3	1	3	1	1	1	2	3	3	1	3	3	1
33	F	65.2	0	3	2	0	1	3	3	3	0	3	2	3	3	3	3	3	2	3	4	3	3	3	0	3	3	3	3	3	2	4	2	2	0	3	3	3	2	3	3	1
33	A	51.2	0	2	1	0	1	3	3	3	0	2	1	2	3	3	3	3	1	3	4	3	3	2	0	3	3	3	3	3	1	3	1	2	1	3	3	3	2	3	3	1
33	B	34	0	2	1	0	2	3	3	3	1	2	2	2	3	3	3	3	1	3	4	3	3	2	0	3	3	3	3	3	2	3	2	2	1	3	1	3	2	3	3	0
33	G	80	1	2	1	0	1	3	3	3	1	2	3	2	3	3	3	3	2	3	4	3	3	2	0	2	3	3	2	3	1	3	1	1	0	3	3	3	3	3	3	1
34	C	77	0	3	2	0	1	2	2	2	0	2	2	2	3	3	3	3	2	2	2	1	2	1	0	3	1	1	1	3	2	3	0	3	0	2	2	2	3	2	2	0
34	E	72	0	3	2	0	0	1	2	2	1	3	2	2	3	2	3	3	1	2	3	2	2	1	0	3	2	1	1	3	1	3	0	3	0	2	2	2	3	2	2	0
34	D	23.5	0	0	0	0	0	1	2	1	1	1	1	1	2	2	2	2	0	1	2	0	1	0	0	2	2	1	0	1	0	2	0	1	0	1	1	1	2	1	0	0
34	F	27	0	0	0	0	0	1	1	1	0	2	1	1	2	2	1	1	0	1	2	1	2	0	0	2	1	1	0	2	0	2	0	1	0	1	1	2	2	1	0	0
34	A	76.2	0	3	1	0	1	1	2	2	0	3	2	2	2	2	2	2	2	2	3	2	2	1	0	3	1	1	1	3	1	3	0	2	0	1	2	2	3	2	2	0
34	B	33	0	2	0	0	0	1	2	2	0	2	2	1	3	2	2	2	1	2	3	1	2	0	0	3	2	1	0	2	0	3	0	1	0	2	1	2	3	2	1	0
34	G	22.8	1	1	1	0	0	1	2	2	0	2	1	1	2	2	2	2	0	2	2	1	1	0	0	2	1	1	0	1	0	2	0	1	0	1	1	2	2	2	1	0
35	C	29.8	0	1	3	0	1	1	1	2	0	2	2	2	2	2	3	3	1	3	3	2	2	0	0	3	3	2	2	2	2	3	2	2	0	3	2	3	2	2	0	0
35	E	60.8	0	2	2	0	1	1	2	2	0	1	2	2	2	2	3	3	1	3	3	2	0	0	0	3	3	1	2	2	2	3	1	2	0	3	2	3	2	2	0	0
35	D	26	0	2	3	0	1	2	2	2	1	2	3	2	2	2	3	3	2	3	2	1	2	0	0	3	2	2	2	2	2	3	2	2	0	3	2	3	2	2	0	0
35	F	81.5	1	2	3	0	1	2	2	2	0	2	3	2	2	2	3	3	2	3	2	1	2	0	0	3	2	3	2	2	1	3	2	2	0	3	2	3	2	2	0	0
35	A	50.8	0	2	2	0	1	2	2	2	1	1	2	2	2	2	3	3	2	3	3	2	1	0	0	3	3	2	2	2	2	3	2	2	0	3	2	3	2	2	0	0
35	B	14.2	0	1	1	0	0	0	1	1	0	0	2	1	1	2	2	3	1	2	3	2	1	0	0	3	3	3	1	2	1	3	1	1	0	2	2	3	2	1	0	0
35	G	83	0	3	3	0	1	2	3	2	0	2	2	2	1	2	3	3	1	3	2	2	1	0	0	3	3	1	0	2	1	3	2	2	0	3	2	3	2	2	0	0
36	C	81.7	0	4	2	0	3	3	3	3	0	3	2	3	3	3	3	3	3	3	2	3	3	1	0	3	3	2	3	4	2	3	3	1	0	3	2	3	2	2	2	1
36	E	80	0	3	3	0	2	3	3	3	0	3	3	3	3	3	3	3	3	3	3	3	2	1	0	3	3	2	2	3	2	3	2	2	0	3	3	3	3	3	2	1
36	D	66.7	0	2	2	0	2	3	3	3	0	3	2	3	3	3	3	3	2	3	3	3	2	0	0	3	3	3	1	3	2	3	3	1	0	3	2	3	2	2	2	1
36	F	88.3	1	4	2	0	2	3	3	3	0	3	3	3	4	3	3	2	4	2	2	3	2	1	0	3	3	2	3	4	2	3	1	1	0	3	3	3	3	3	3	2
36	A	74.5	0	3	2	0	3	3	3	3	0	3	2	3	3	3	2	3	3	3	3	3	3	1	0	3	3	2	3	3	2	3	1	0	0	3	2	3	1	2	2	0
36	B	73	0	3	2	0	3	3	3	3	0	3	2	3	3	3	3	3	2	3	3	3	3	1	0	3	3	3	2	3	2	3	3	1	0	3	2	3	2	3	2	2
36	G	94.5	0	4	3	0	3	3	3	4	0	3	3	3	3	3	3	3	4	2	3	3	2	1	0	3	2	2	2	4	3	3	2	1	0	3	3	3	2	3	3	2
37	C	63	0	2	2	1	1	2	2	2	0	2	2	2	2	2	2	2	3	1	3	2	2	0	0	2	3	2	1	2	1	2	3	2	0	2	2	2	2	1	1	0
37	E	40.8	0	1	1	0	0	2	2	1	0	1	1	1	2	2	2	3	2	2	3	1	3	0	0	2	3	3	0	1	0	2	3	1	1	2	1	2	2	1	1	0
37	D	59.3	0	1	0	0	0	3	3	1	0	2	1	2	3	2	3	3	3	3	4	2	3	2	0	2	4	3	2	1	0	2	2	1	0	2	1	3	2	1	2	0
37	F	37.3	0	2	1	0	0	2	2	1	3	2	0	1	3	2	3	4	3	2	3	2	3	1	0	2	3	3	2	1	0	2	2	0	0	2	1	3	2	1	2	0
37	A	76.7	0	2	2	0	1	3	3	2	0	2	2	2	2	2	3	4	3	1	3	2	3	1	0	2	3	1	0	2	1	2	1	1	0	2	1	3	3	2	2	0
37	B	75	0	3	1	0	1	3	3	2	0	2	2	2	3	2	3	3	4	2	3	2	3	2	0	2	2	1	2	2	1	2	1	2	0	2	2	3	2	1	2	0
37	G	81.8	1	3	2	0	1	3	3	2	0	2	1	2	3	2	3	3	4	2	3	2	3	1	0	2	3	2	1	2	0	2	2	1	0	2	2	3	2	2	2	0
38	C	33.2	0	2	1	0	0	2	2	2	2	2	1	2	2	2	2	3	1	2	3	2	1	1	0	2	3	2	1	2	0	3	2	3	0	3	2	3	2	2	2	0
38	E	24.8	0	2	1	0	0	2	3	2	2	2	1	1	2	2	2	3	1	3	3	2	1	1	0	2	3	1	1	2	0	3	1	2	0	2	2	3	3	2	2	0
38	D	41	0	2	1	0	0	2	3	2	2	2	1	1	2	2	2	3	0	3	3	2	2	1	0	2	3	0	1	2	0	3	1	2	0	3	2	3	3	2	2	0
38	F	56.3	1	2	1	0	0	2	3	2	2	2	2	3	3	2	2	3	1	2	3	1	2	1	0	2	3	2	1	2	0	3	2	2	0	3	2	3	3	2	2	0
38	A	41	0	2	1	0	0	2	3	2	2	2	1	1	2	2	2	3	0	2	3	2	1	1	0	2	3	2	1	2	0	3	2	2	0	2	2	3	3	2	2	0
38	B	59.7	0	2	1	0	0	2	3	2	2	2	1	1	2	2	2	3	1	3	3	2	1	1	0	2	3	1	1	2	0	3	2	2	0	2	2	3	3	2	2	0
38	G	74.3	0	2	1	0	0	2	3	2	2	2	1	2	2	2	2	3	1	3	3	2	2	1	0	3	3	2	1	2	0	3	2	2	0	3	2	3	2	2	2	0
39	C	14.7	0	0	0	0	0	0	0	0	1	0	0	0	0	0	0	0	0	0	0	0	0	0	1	0	0	3	0	0	0	2	3	0	1	0	0	0	0	0	0	0
39	E	13.7	0	0	0	0	0	0	0	0	1	0	0	0	0	0	0	0	0	0	1	0	0	0	1	3	1	3	0	0	0	3	3	0	1	0	0	0	0	0	0	0
39	D	37.8	0	0	0	0	0	0	0	0	1	0	0	0	0	0	0	0	0	0	2	0	0	0	0	1	0	2	0	0	0	2	3	0	1	0	0	2	0	0	0	0
39	F	62.7	0	2	0	0	0	0	0	1	0	2	0	0	1	0	2	0	0	0	1	0	2	0	0	3	0	0	3	3	0	1	0	1	0	2	1	1	0	1	1	0
39	A	34	0	0	0	0	0	0	1	0	0	0	0	0	0	0	0	0	0	0	1	0	1	0	0	2	0	3	0	0	0	3	2	0	1	0	0	1	0	0	0	0
39	B	15.5	0	0	0	0	0	0	3	0	0	0	0	0	0	0	0	0	0	0	0	0	0	0	1	0	0	3	0	0	0	3	3	0	2	0	0	0	0	0	0	0
39	G	61.2	1	2	2	0	0	2	2	0	0	0	0	1	0	0	1	0	0	0	1	0	2	0	0	2	0	1	1	1	0	1	1	0	0	1	0	2	0	0	0	0
40	C	20.5	0	2	2	0	2	3	3	1	2	3	1	1	1	2	3	3	0	2	4	3	3	0	3	3	4	0	3	2	2	3	3	1	0	3	2	3	4	2	3	2
40	E	48.2	0	2	2	0	1	2	3	2	2	2	2	2	3	3	3	3	1	3	4	3	2	0	2	3	2	1	3	2	2	2	2	2	0	3	2	3	3	2	3	1
40	D	50.2	0	3	3	0	2	3	3	3	2	2	3	3	3	3	3	3	1	3	4	3	3	0	2	3	2	0	4	3	3	3	1	3	0	3	3	3	3	3	3	1
40	F	65.2	0	3	3	0	2	3	3	3	2	2	3	3	3	3	3	3	2	3	4	3	3	0	2	3	3	0	3	3	3	3	0	3	0	3	3	3	3	3	3	2
40	A	50.5	0	2	2	0	1	3	3	2	2	2	2	1	1	2	2	3	1	2	4	1	2	0	2	3	1	1	3	2	2	2	3	2	0	2	2	3	2	2	3	1
40	B	22	0	2	2	2	2	3	3	2	2	2	2	2	2	2	2	2	3	2	4	2	3	0	2	3	2	1	3	1	1	2	3	1	0	2	2	3	2	2	3	1
40	G	80.3	1	3	2	0	2	3	3	3	2	3	3	3	3	3	3	3	3	3	4	3	3	0	2	3	4	0	3	3	3	3	1	3	0	3	3	3	3	3	3	1
41	C	13.7	0	0	0	1	1	1	2	1	1	0	0	0	0	1	1	1	0	1	1	1	2	0	0	2	1	1	1	0	1	1	2	0	2	1	1	1	1	1	1	1
41	E	86.7	0	3	2	0	2	3	3	3	0	2	2	3	2	2	3	2	0	3	3	2	3	1	0	3	3	3	3	3	1	3	0	2	0	2	2	3	3	3	2	0
41	D	28.8	0	2	1	0	2	1	1	1	0	0	1	1	1	1	2	1	0	1	2	2	2	0	0	2	2	2	2	2	1	2	1	2	1	2	2	2	2	2	1	1
41	F	90.8	1	4	3	0	3	3	3	3	0	3	3	3	3	3	3	3	0	3	2	2	3	1	0	3	2	2	2	2	2	1	0	3	0	3	3	3	2	2	2	2
41	A	70.3	0	3	2	0	1	2	2	3	0	2	2	2	2	3	3	2	0	3	3	2	3	0	0	3	3	2	2	3	1	2	0	2	0	2	3	2	2	2	1	0
41	B	24.7	0	0	1	1	1	1	2	1	0	0	1	0	0	1	1	1	0	1	1	1	2	0	0	2	2	1	1	0	1	2	3	1	3	1	1	1	0	1	0	0
41	G	62.7	0	3	2	0	2	2	2	2	0	2	2	2	2	2	2	2	0	2	3	2	2	1	0	3	2	3	3	3	2	3	0	2	0	2	2	3	3	3	3	1
42	C	63.7	0	2	3	0	3	1	2	3	0	2	3	3	2	2	2	2	1	3	4	3	4	0	0	2	1	1	2	3	4	2	1	3	0	1	2	3	4	3	1	3
42	E	18.7	0	0	1	1	1	2	2	1	0	2	1	1	2	3	3	2	0	3	1	1	0	0	0	3	1	3	1	2	1	3	4	1	2	3	3	3	1	2	0	0
42	D	35.8	0	2	1	0	1	1	2	3	2	1	1	0	1	3	3	3	0	2	1	2	3	0	3	1	3	0	2	1	0	1	4	2	3	1	1	2	2	2	1	0
42	F	86.2	1	3	1	0	1	4	3	4	0	3	1	4	3	3	3	3	2	4	3	3	1	4	0	3	3	1	4	3	1	4	0	2	0	4	3	3	3	2	4	1
42	A	78	0	3	2	0	2	3	1	3	0	4	3	2	3	3	4	4	0	3	3	2	4	0	0	2	3	1	2	3	1	4	0	3	0	2	3	3	4	2	3	1
42	B	11.3	0	0	1	2	1	1	1	3	2	0	1	0	0	2	2	3	0	1	2	2	1	0	0	2	3	3	0	1	1	2	2	1	4	3	1	2	3	2	3	1
42	G	53.5	0	3	0	0	0	2	2	3	0	2	1	2	3	4	3	3	1	2	4	1	3	2	1	3	3	2	2	4	1	4	2	1	0	4	3	3	1	2	4	1
43	C	32.2	0	1	2	1	1	2	2	2	2	2	2	1	1	1	2	2	1	2	2	1	2	0	0	2	2	3	3	2	1	2	2	1	3	1	1	2	1	1	1	0
43	E	65.3	0	3	3	1	1	2	2	2	2	2	2	2	2	2	3	3	2	3	3	3	3	1	1	2	2	2	2	3	2	3	1	2	1	2	3	3	3	3	2	1
43	D	74.7	0	3	3	1	2	2	3	3	1	2	2	3	3	3	3	3	3	3	2	2	2	1	1	2	1	1	1	2	2	3	1	3	0	3	3	3	3	3	3	2
43	F	52	0	2	3	1	2	2	2	3	3	3	3	2	2	2	2	3	1	2	2	2	2	1	1	2	2	3	2	1	2	3	3	3	2	3	2	3	3	2	2	1
43	A	60.2	0	3	3	1	2	3	3	3	3	3	3	3	3	3	3	3	3	2	2	3	2	1	1	2	2	2	1	3	2	2	2	3	0	2	3	3	3	3	2	1
43	B	74.2	0	4	3	1	2	3	3	3	3	3	3	3	3	3	3	3	3	3	2	3	2	1	1	2	2	2	2	3	3	3	0	3	0	2	3	3	3	3	2	1
43	G	69.5	1	4	3	0	2	2	3	3	2	3	3	3	2	3	3	4	3	3	3	2	2	1	0	2	1	2	1	2	2	3	2	3	0	2	2	3	3	3	3	1
46	C	36.3	0	2	2	0	0	2	3	2	1	2	0	2	3	3	2	2	2	2	3	1	3	2	0	3	4	3	1	2	0	2	2	1	0	2	2	3	2	1	1	0
46	E	36.2	0	1	1	0	0	1	2	2	2	2	0	2	2	2	2	1	1	2	1	2	2	2	1	1	3	3	1	1	0	2	3	2	1	2	1	1	1	1	0	0
46	D	23	0	2	2	1	0	1	2	2	1	1	0	2	2	2	2	3	2	1	3	2	3	2	0	2	3	3	1	2	0	2	3	3	1	2	2	2	2	1	1	0
46	F	36.5	0	2	1	1	0	1	1	2	2	2	1	2	3	3	3	2	2	2	2	2	3	2	1	2	4	3	1	1	0	2	1	1	1	2	2	2	2	2	1	0
46	A	39	0	2	1	1	0	2	2	2	1	2	0	2	3	3	2	2	2	1	3	2	3	2	1	2	3	2	0	1	0	2	3	2	1	2	2	2	2	1	0	0
46	B	50.5	0	3	1	0	0	1	2	1	2	2	0	2	2	3	2	2	2	2	3	2	3	2	1	2	4	4	1	2	0	3	3	2	1	2	1	2	2	1	1	0
46	G	22	1	2	1	0	0	2	3	2	1	2	0	3	3	3	3	3	2	2	3	3	3	2	0	2	4	3	1	3	0	3	2	2	1	2	2	2	1	1	2	0
48	C	74.2	0	2	3	2	2	3	2	2	1	2	3	3	3	3	3	3	1	2	2	3	2	1	0	2	2	3	3	3	3	2	3	2	1	2	3	2	2	3	3	2
48	E	53	0	3	2	1	3	3	2	3	1	3	2	2	2	3	3	3	0	3	3	3	3	1	0	3	2	3	3	4	2	3	3	3	1	3	3	3	2	2	3	2
48	D	63.5	0	3	2	1	3	4	2	3	1	2	2	3	3	3	3	3	1	2	3	4	3	1	1	2	4	3	3	3	2	2	3	2	0	2	3	3	2	3	2	1
48	F	84	1	4	2	1	2	3	2	3	1	3	3	3	3	3	3	3	1	2	2	4	3	1	0	3	3	3	3	3	3	2	3	2	1	3	3	3	2	3	2	2
48	A	74.2	0	3	3	1	3	4	2	3	1	2	3	3	3	3	3	3	0	2	3	3	3	1	1	2	3	3	3	3	3	3	2	1	1	2	2	3	2	2	2	2
48	B	74.7	0	2	3	1	3	2	2	3	1	2	3	3	3	3	3	3	1	3	3	3	3	1	1	2	3	3	3	3	3	3	3	2	1	2	2	3	2	2	2	2
48	G	76.5	0	3	2	1	2	4	2	2	1	2	2	2	3	3	3	3	1	2	2	3	2	1	0	3	2	2	3	3	1	2	3	2	1	2	3	3	2	3	3	2
49	C	11	0	0	0	1	0	0	0	0	0	0	0	0	0	0	0	0	0	0	0	0	0	0	0	0	0	0	0	0	0	0	3	0	3	0	0	0	0	0	0	3
49	E	19.2	0	0	0	1	0	0	1	1	0	0	0	0	0	0	0	0	0	1	1	1	1	0	0	1	0	1	1	0	0	0	1	0	1	0	0	0	0	1	0	0
49	D	26.3	0	2	2	0	2	1	0	2	0	0	1	2	2	1	2	2	0	1	1	0	2	1	0	2	0	0	0	2	2	1	0	0	0	1	1	1	1	2	1	0
49	F	82.7	1	4	4	0	2	2	2	3	0	3	3	4	3	4	4	4	4	3	2	2	2	2	0	2	2	2	2	3	2	2	0	2	0	2	3	3	2	3	3	2
49	A	32.8	0	1	1	0	1	1	1	1	0	0	1	1	1	1	1	1	1	1	1	1	1	1	0	1	1	1	1	1	1	1	0	1	1	1	1	1	1	1	1	0
49	B	20.5	0	2	1	0	1	1	1	2	1	0	1	2	1	1	1	1	1	1	1	1	1	1	0	1	1	1	1	1	1	1	1	0	0	1	1	1	1	1	1	0
49	G	73.5	0	3	2	0	2	2	2	3	0	1	3	3	3	3	3	3	3	3	3	2	2	2	0	3	0	0	2	3	3	3	0	3	0	3	3	3	3	3	3	1
50	C	64.2	0	2	1	0	4	3	3	2	1	2	1	1	4	2	2	3	2	3	3	3	2	1	0	2	2	2	3	2	3	4	1	2	0	2	2	3	4	2	2	1
50	E	53.8	0	2	1	0	4	2	3	2	1	2	2	2	4	1	2	2	2	3	3	3	2	1	0	1	2	2	3	2	3	4	1	2	0	2	2	3	3	1	3	2
50	D	65	0	2	1	0	3	3	3	2	1	2	1	2	3	1	2	3	2	4	2	3	2	0	0	2	2	1	3	3	3	3	2	2	0	2	2	3	3	1	2	1
50	F	74.3	1	1	1	0	4	3	2	2	1	2	2	2	4	2	2	3	1	2	2	3	3	1	0	2	2	2	3	1	3	4	2	2	0	2	3	3	3	2	2	1
50	A	58	0	1	1	0	3	3	3	2	1	2	2	2	3	2	2	2	1	3	2	3	3	1	0	1	1	2	3	2	3	3	1	2	0	2	2	3	3	2	2	0
50	B	30	0	2	1	0	4	2	3	1	2	2	1	2	4	2	2	3	1	3	2	3	3	0	0	2	2	1	3	3	2	3	1	2	0	2	2	3	4	2	2	1
50	G	56.2	0	2	1	0	3	3	3	2	1	2	1	2	3	2	2	3	1	3	2	2	2	0	1	2	2	2	2	1	3	4	2	2	0	1	2	2	3	2	2	1
51	C	28.3	0	2	2	0	1	3	3	3	0	2	2	2	3	3	3	3	2	3	4	3	2	1	0	3	3	2	2	3	2	3	0	2	0	2	2	3	3	3	3	1
51	E	78.8	0	3	3	0	3	3	3	3	0	2	3	3	3	3	3	2	2	2	3	3	1	0	0	3	2	2	3	3	2	3	0	2	0	3	3	4	4	3	3	2
51	D	87.8	1	3	3	0	2	3	3	4	0	3	3	3	3	3	3	3	3	2	2	3	2	0	0	3	2	2	2	4	2	3	0	3	0	3	3	3	3	4	4	1
51	F	6.8	0	1	1	1	2	2	3	2	0	2	2	2	3	2	2	3	1	3	3	3	3	0	0	2	2	2	2	1	1	3	0	1	0	3	2	2	3	3	3	0
51	A	75.5	0	3	2	0	2	3	3	3	0	2	3	3	3	3	3	3	2	3	3	3	2	1	0	3	3	3	3	3	2	4	0	3	2	3	3	3	3	4	4	1
51	B	24.5	0	2	2	0	2	3	3	3	3	2	2	2	3	3	3	3	2	3	2	3	2	0	0	2	3	3	2	3	2	3	0	2	0	3	2	3	3	3	3	0
51	G	80.5	0	3	2	0	2	3	3	3	0	3	3	3	3	3	3	3	3	3	3	2	3	1	0	3	3	3	2	3	1	3	0	2	0	3	3	4	4	3	3	1
52	C	49.8	0	2	2	0	2	2	2	2	3	1	2	2	2	2	2	2	0	2	1	2	2	1	0	1	2	2	2	1	2	2	3	1	1	2	2	2	2	2	1	0
52	E	71.2	0	3	3	0	2	3	3	3	2	2	3	3	3	3	3	3	1	3	2	2	2	2	0	3	2	2	2	3	3	2	1	3	0	3	3	3	2	3	2	1
52	D	22.3	0	1	2	0	1	2	3	2	3	1	2	1	2	1	2	2	0	2	1	2	2	1	0	1	2	2	2	1	1	1	3	0	3	2	1	2	2	1	1	0
52	F	17	0	0	1	0	1	2	2	1	2	1	1	1	2	1	1	2	0	1	2	2	2	1	0	2	2	2	1	1	0	2	3	0	3	1	1	2	2	1	1	0
52	A	81.2	1	4	3	0	3	2	3	3	2	3	3	3	3	3	3	3	2	3	2	3	2	2	0	3	1	1	2	3	3	3	1	3	0	3	3	3	3	3	2	1
52	B	68.5	0	3	3	0	2	3	3	3	2	2	3	3	2	3	3	2	1	2	2	3	2	1	0	2	1	1	2	3	2	2	2	3	0	2	3	3	2	3	2	0
52	G	24	0	1	1	0	1	3	3	2	2	2	1	2	2	2	2	2	0	3	2	3	2	1	0	2	3	2	2	1	0	1	3	1	2	2	2	3	2	2	2	0
53	C	87.5	0	3	3	0	2	3	3	3	3	3	3	3	3	3	3	3	2	3	2	3	3	3	3	3	3	3	3	3	0	3	0	4	0	3	3	3	3	3	3	0
53	E	0.3	0	0	0	1	0	0	0	0	4	0	0	0	0	0	0	0	0	0	0	0	0	0	4	0	1	0	0	0	0	1	0	4	4	0	0	0	0	0	0	0
53	D	6	0	0	0	0	0	0	0	0	4	0	0	0	0	0	0	0	0	0	0	0	0	0	4	0	1	0	0	0	0	2	1	4	3	0	0	0	0	0	0	0
53	F	57.2	1	3	2	0	1	2	3	2	4	2	2	2	2	2	2	2	0	2	1	2	2	1	4	2	2	2	2	2	0	2	0	4	0	2	2	2	0	2	2	0
53	A	27.8	0	2	1	0	0	2	2	2	4	1	2	1	1	1	1	1	0	1	2	1	1	3	3	2	2	2	1	1	0	2	2	4	0	1	1	1	1	1	1	0
53	B	71.8	0	3	3	0	3	3	3	3	3	3	3	3	3	3	3	3	2	3	1	3	3	3	3	2	1	3	3	3	1	3	1	4	0	3	3	3	3	3	3	1
53	G	6.7	0	0	0	0	0	0	0	0	4	0	0	0	0	0	0	0	0	0	0	0	0	0	4	0	0	0	0	0	0	0	0	4	4	0	0	0	0	0	0	0
54	C	59	0	2	2	0	2	2	2	3	0	1	2	2	3	3	2	2	2	2	1	2	1	0	0	2	2	0	0	2	2	2	0	2	0	1	2	3	3	3	0	0
54	E	49	0	2	2	0	0	3	3	2	0	1	1	1	2	2	2	2	1	1	3	2	3	0	0	2	2	1	0	1	0	3	0	1	0	2	1	2	2	2	0	0
54	D	30.5	0	2	0	0	2	2	2	1	0	1	1	2	2	2	2	2	1	2	3	2	3	0	0	2	2	1	0	1	2	2	0	1	0	1	1	2	2	2	0	0
54	F	84.8	0	3	1	0	2	3	3	3	0	2	2	2	2	2	3	3	3	2	1	2	1	0	0	1	1	1	0	3	0	3	0	2	0	2	2	3	2	3	2	1
54	A	40.2	0	2	1	0	0	2	2	2	0	0	1	0	1	2	2	2	0	1	3	2	2	0	0	2	2	3	0	2	1	3	1	1	0	1	2	2	2	2	1	0
54	B	27	0	1	2	0	2	2	2	1	0	1	2	1	2	2	1	2	0	1	2	2	1	0	0	2	2	0	0	1	2	1	0	1	1	1	1	2	2	2	0	1
54	G	73.7	1	3	2	0	2	2	2	3	0	3	2	2	2	3	3	2	3	2	1	2	2	1	0	3	1	0	0	3	1	3	0	2	0	2	2	3	2	2	0	0
55	C	25.7	0	2	0	0	0	2	2	2	1	2	1	2	2	2	3	1	0	2	3	2	3	2	2	2	2	2	1	2	1	2	2	2	3	1	1	2	2	2	1	0
55	E	80.5	0	4	2	0	1	2	3	3	0	2	3	4	4	3	4	4	4	3	2	4	4	2	2	2	1	2	2	3	2	2	2	4	0	3	3	3	3	4	4	1
55	D	67	0	3	1	0	2	2	3	3	2	2	2	2	3	3	3	3	1	2	2	2	2	2	1	3	3	3	2	3	0	1	2	3	2	2	2	3	3	3	2	2
55	F	40	0	2	0	0	1	2	2	2	2	1	2	1	2	3	2	3	1	2	3	3	3	2	3	2	3	3	3	1	2	3	2	1	1	2	2	3	2	2	1	0
55	A	22.2	0	2	1	0	1	2	2	2	0	2	2	1	1	3	2	2	0	2	3	3	2	2	2	3	3	3	3	1	1	3	2	1	2	1	2	3	3	3	1	1
55	B	87.8	0	4	3	0	1	2	2	3	2	3	3	4	4	3	3	3	4	3	2	3	1	2	2	3	2	2	3	4	2	2	1	3	0	3	3	3	3	3	3	1
55	G	76	1	4	1	0	1	2	2	3	0	3	2	4	4	3	4	4	4	3	3	3	3	2	1	3	2	2	3	4	2	3	2	3	0	3	3	4	4	4	4	2
56	C	28.8	0	3	2	0	1	4	4	3	3	4	2	2	3	3	3	3	0	4	3	4	2	2	0	4	1	0	3	3	2	4	0	3	0	4	4	4	4	3	3	0
56	E	46.5	0	4	3	0	2	4	4	4	3	4	2	3	3	3	4	4	0	4	2	4	2	1	0	4	1	0	2	4	4	4	0	3	0	4	4	4	4	4	4	0
56	D	54.8	0	3	2	0	1	4	4	3	3	4	1	3	3	3	3	3	0	4	3	4	3	2	0	4	2	0	3	3	2	4	0	3	0	4	4	4	4	3	3	0
56	F	81.3	0	3	2	0	1	4	4	4	3	4	2	3	3	4	4	4	0	4	3	4	2	2	0	4	1	0	3	4	3	4	0	3	0	4	4	4	4	3	4	0
56	A	18.5	0	2	2	0	1	4	3	3	3	4	2	2	3	4	4	4	0	4	2	4	2	2	0	3	1	0	2	3	3	4	0	3	0	4	4	4	4	2	3	0
56	B	79.7	0	3	2	0	4	4	4	4	2	4	2	2	3	4	4	4	0	4	3	4	2	2	0	4	1	0	3	4	3	4	0	4	0	4	4	4	4	4	4	0
56	G	85.8	1	4	3	0	2	4	4	4	3	4	2	3	3	4	4	4	0	4	2	4	2	2	0	4	1	0	3	4	4	4	0	3	0	4	4	4	4	4	4	0
57	C	44.5	0	2	3	3	3	1	2	2	1	2	3	3	2	2	2	1	1	1	1	2	1	0	1	2	2	1	1	2	3	2	1	2	1	1	2	2	2	2	1	3
57	E	78.2	0	3	2	1	1	3	2	2	2	3	1	2	2	3	2	2	1	3	2	2	2	1	2	2	1	1	3	3	1	2	1	3	0	2	2	3	2	3	3	1
57	D	74.3	0	3	3	2	3	2	2	2	1	2	3	2	2	2	3	1	1	2	2	3	2	1	1	2	2	2	3	3	2	2	1	3	0	2	2	3	2	2	2	1
57	F	82.7	1	4	2	2	3	2	2	2	2	3	2	2	2	3	3	2	1	2	2	3	2	2	1	2	2	2	2	2	2	2	1	3	0	2	2	2	2	2	3	1
57	A	62.2	0	2	2	3	3	2	2	2	1	2	2	2	2	2	2	1	1	2	2	2	2	1	1	2	2	3	2	2	3	2	1	2	0	2	2	2	2	2	2	1
57	B	56.3	0	2	3	3	3	2	2	2	2	2	3	3	2	2	2	2	1	2	1	2	2	1	1	2	2	2	2	2	3	2	1	2	0	2	2	2	2	2	2	2
57	G	70.2	0	3	3	2	3	2	2	2	3	2	2	2	2	2	3	3	0	3	3	2	3	2	1	2	1	1	2	2	2	2	1	2	0	3	1	3	2	2	3	0
59	C	11.2	0	0	2	2	1	1	1	1	0	1	3	2	2	1	1	0	1	1	1	1	1	0	1	1	0	0	1	1	2	1	2	1	0	1	1	1	2	1	1	2
59	E	83.5	0	4	3	1	3	3	3	4	1	3	3	3	2	3	4	3	3	3	2	3	1	1	1	2	2	2	2	3	2	3	1	3	0	3	3	3	2	3	3	2
59	D	63.5	0	2	4	2	3	2	1	3	1	2	3	3	2	2	3	2	2	1	3	2	2	1	1	3	2	3	2	3	2	3	2	2	0	3	2	3	3	2	2	2
59	F	88.7	1	4	3	0	1	3	3	4	1	3	2	3	4	3	4	3	4	3	3	3	3	3	0	3	3	4	3	4	1	3	0	4	0	3	3	3	2	3	3	1
59	A	24	0	1	3	1	2	2	2	1	2	2	3	2	2	1	1	1	1	1	2	1	0	1	0	1	1	1	0	1	3	1	2	1	3	1	1	1	2	1	1	2
59	B	15.7	0	0	2	2	1	1	1	0	2	1	1	1	1	1	1	0	1	1	1	1	1	1	1	1	2	0	0	0	1	1	3	1	4	1	0	1	2	1	1	3
59	G	46.2	0	3	2	1	1	3	3	2	2	2	2	2	3	3	3	3	4	3	3	3	4	3	3	2	3	3	3	2	1	3	2	3	1	2	2	3	1	2	3	1
60	C	72.3	1	3	3	2	2	4	3	3	3	4	3	3	3	4	3	3	0	3	3	4	3	3	0	3	3	3	3	3	3	4	0	3	1	3	3	3	4	3	3	2
60	E	65.7	0	3	3	1	2	4	3	3	3	4	3	3	3	4	3	3	1	3	3	4	2	1	0	3	3	3	3	3	3	4	1	3	1	3	3	3	4	3	3	1
60	D	66	0	3	3	1	1	3	3	3	2	4	2	3	3	4	3	3	0	3	3	4	3	1	0	3	3	2	3	3	3	4	0	4	1	3	3	3	4	3	3	1
60	F	60.2	0	3	1	1	0	3	3	3	4	4	2	3	3	4	3	3	0	3	3	4	3	3	1	3	2	3	4	3	3	4	1	2	2	2	2	3	4	3	1	1
60	A	69.3	0	3	3	1	1	3	3	3	3	4	2	3	3	4	3	3	1	3	3	4	3	1	0	2	3	2	3	3	2	4	0	3	1	3	3	3	4	3	3	1
60	B	77.5	0	3	3	1	2	3	3	3	3	4	3	3	3	4	3	3	1	3	3	4	2	0	1	3	3	1	3	3	4	4	0	3	2	2	3	3	4	3	3	3
60	G	57.7	0	3	1	1	2	3	3	3	4	4	2	3	3	4	3	3	1	3	2	4	3	2	1	3	3	3	4	3	2	4	1	3	1	3	3	4	4	3	3	1
61	C	39	0	2	1	0	0	1	3	3	0	2	2	2	2	3	3	2	1	3	3	3	2	0	0	2	1	0	0	3	1	2	2	2	0	2	2	3	2	3	3	0
61	E	28.8	0	2	0	0	0	1	3	2	0	1	1	2	2	3	3	2	1	1	2	2	0	0	0	2	1	1	0	2	1	2	2	1	0	2	2	3	1	2	2	0
61	D	24.3	0	0	0	0	0	0	1	1	0	1	0	0	1	1	1	1	0	1	1	1	1	0	0	1	0	0	0	1	0	1	2	1	0	1	1	1	1	1	1	0
61	F	76.5	0	3	2	0	0	2	3	3	0	2	2	3	3	3	3	3	1	3	2	3	1	0	0	2	1	0	0	3	1	2	1	2	0	2	3	3	1	3	3	0
61	A	29.3	0	1	0	0	0	1	1	1	0	0	1	1	1	2	2	1	0	1	1	1	1	0	0	0	0	0	0	1	0	1	2	1	0	1	0	0	1	1	1	0
61	B	12	0	2	1	0	0	1	2	2	0	1	2	1	2	2	3	2	1	2	3	3	2	0	0	2	1	1	0	2	0	2	2	2	0	2	2	3	2	2	3	0
61	G	83	1	3	2	0	0	2	3	3	0	2	2	3	3	3	3	3	2	3	2	3	2	0	0	2	1	0	0	3	2	2	1	2	0	2	3	3	1	3	3	0
65	C	3.3	0	0	0	2	0	0	0	0	0	0	0	0	0	0	1	1	0	0	0	0	0	0	0	0	0	0	0	0	0	0	3	0	4	0	0	0	0	0	0	0
65	E	15	0	1	1	0	0	1	2	0	1	0	1	0	2	1	2	2	0	2	1	0	0	0	0	2	0	0	0	0	0	1	2	1	0	0	0	1	0	1	0	0
65	D	62.3	0	3	3	0	1	3	3	2	1	1	2	3	3	2	3	3	0	3	3	0	0	1	0	2	0	0	0	2	0	3	0	2	0	0	0	3	1	2	2	0
65	F	95	1	3	3	0	2	3	3	3	0	3	3	3	3	3	3	3	1	3	3	3	3	0	0	3	0	0	3	3	1	3	0	3	0	3	3	3	3	3	3	1
65	A	66.5	0	2	2	0	0	2	2	1	0	0	1	1	1	0	2	2	0	1	1	0	1	0	0	1	0	0	0	2	0	2	2	2	0	2	2	2	2	2	2	0
65	B	13	0	1	1	1	0	0	0	0	0	0	0	0	1	1	1	2	0	0	0	0	0	0	0	1	0	0	0	0	0	0	2	0	1	0	0	0	0	0	0	0
65	G	73.5	0	3	2	0	2	2	2	3	0	2	2	1	2	1	3	3	0	2	3	1	1	0	0	2	0	0	1	3	0	2	0	2	0	1	1	2	1	2	2	0
66	C	10.2	0	0	1	2	0	0	0	0	3	0	1	0	0	0	0	0	0	0	0	0	0	0	0	0	0	0	0	0	0	0	1	0	4	0	0	0	0	0	0	0
66	E	54	0	3	3	0	1	1	0	3	0	1	3	3	2	2	2	1	1	0	2	1	1	0	1	1	1	0	1	1	1	0	0	1	0	1	2	2	2	2	1	0
66	D	55.2	0	3	3	0	0	1	2	3	1	2	2	2	2	3	3	3	0	2	3	3	2	4	0	3	3	2	2	3	1	3	0	3	0	2	2	3	2	3	3	0
66	F	75.2	1	3	2	0	3	1	3	1	1	3	3	3	3	3	4	3	0	4	3	3	2	2	0	3	2	2	3	3	0	3	0	4	0	3	2	3	2	2	4	0
66	A	65.8	0	3	3	0	2	2	2	3	1	2	3	3	3	3	3	3	0	1	2	2	3	1	0	1	1	0	1	3	1	1	0	2	0	1	2	3	3	3	1	0
66	B	10.7	0	0	1	1	1	0	0	0	2	0	1	0	0	0	0	0	0	0	0	0	0	0	0	0	0	0	0	0	0	0	2	0	3	0	0	0	0	0	0	1
66	G	73.5	0	4	3	0	1	2	2	3	2	2	2	3	3	3	4	4	0	3	3	3	2	3	0	3	3	3	3	3	0	3	0	3	0	3	2	3	2	2	4	0
67	C	31.3	0	2	1	0	0	0	0	1	0	1	0	0	0	0	2	1	0	0	2	3	1	0	2	0	1	1	2	2	0	1	0	1	0	1	1	2	1	1	0	0
67	E	50.8	0	2	3	1	2	0	1	2	0	1	3	2	1	2	3	1	0	3	1	2	0	1	0	2	0	0	1	3	1	3	0	2	0	3	2	3	3	2	3	1
67	D	20.5	0	1	2	1	0	1	2	1	0	0	1	1	3	1	2	3	0	2	0	1	0	1	0	0	2	0	1	0	0	1	3	0	0	1	1	2	0	1	2	0
67	F	63.2	1	3	2	0	1	0	0	2	1	2	3	3	4	2	3	1	0	2	3	3	2	0	0	1	2	1	3	2	0	3	0	1	0	1	1	0	0	1	3	0
67	A	69.5	0	3	3	0	2	1	0	2	0	2	3	3	1	2	3	1	0	1	1	2	1	0	0	1	0	0	0	2	3	2	1	2	0	1	3	1	4	3	1	3
67	B	16	0	1	0	1	2	1	0	1	0	0	0	1	2	1	0	0	1	0	1	0	2	0	0	1	0	1	0	0	1	0	3	1	0	0	1	0	0	0	0	0
67	G	56.2	0	2	3	0	3	1	0	1	0	2	3	0	1	2	2	1	0	2	1	0	1	1	0	2	1	0	1	4	3	2	1	4	0	3	1	2	1	3	2	0
68	C	15.2	0	1	2	0	0	3	3	3	1	2	2	2	3	3	3	3	1	2	3	2	2	1	0	2	3	3	2	2	0	3	2	1	1	2	2	3	2	2	2	0
68	E	61.8	0	3	2	0	1	3	3	3	1	3	2	2	3	3	3	3	1	2	3	2	2	1	0	2	3	2	2	3	2	3	1	3	0	3	3	3	3	3	2	1
68	D	45.2	0	2	2	0	0	3	3	3	1	2	2	2	3	3	3	3	1	2	3	2	2	1	0	2	3	3	2	2	0	3	2	1	0	2	2	3	2	2	2	0
68	F	66.8	0	3	3	0	1	3	3	3	1	3	2	2	3	3	3	3	1	3	2	2	2	1	0	3	3	3	2	3	2	3	1	3	0	3	3	3	3	3	2	1
68	A	14.2	0	1	2	0	1	2	3	2	1	2	2	2	3	3	3	3	1	2	3	2	2	1	0	2	3	3	2	2	1	3	2	2	1	3	2	3	3	2	2	1
68	B	28.8	0	2	2	0	1	3	3	3	1	2	2	2	3	3	3	3	1	3	3	3	2	1	0	3	3	3	2	2	0	3	2	2	1	3	2	3	3	2	2	0
68	G	61.8	1	3	2	0	1	3	3	3	1	2	2	2	3	3	3	3	1	2	3	3	2	1	0	2	3	3	2	3	1	3	1	2	0	3	3	3	2	3	2	0
69	C	13.3	0	0	1	0	1	2	2	1	0	1	2	1	2	1	2	2	0	3	3	1	0	0	0	1	3	0	0	1	0	3	3	0	2	1	1	2	0	1	0	0
69	E	70	0	3	1	0	1	2	2	1	0	2	1	2	3	2	2	2	0	2	3	2	1	0	0	2	3	0	0	2	2	1	3	0	0	2	1	2	1	2	1	0
69	D	49	0	2	2	0	1	2	2	2	1	1	1	2	2	2	2	2	0	1	2	1	0	0	0	2	3	0	0	2	1	2	3	0	0	2	2	2	0	2	1	0
69	F	77	1	3	1	0	2	2	2	3	0	1	2	3	3	2	2	2	0	2	3	2	1	0	0	2	3	0	0	2	2	3	0	1	0	2	2	2	0	2	2	0
69	A	82.7	0	3	2	0	2	1	2	3	1	3	2	3	3	3	3	3	0	2	2	2	1	0	0	3	3	0	0	2	2	3	0	0	0	2	2	2	0	1	2	0
69	B	6.5	0	0	1	0	2	2	2	1	0	1	2	1	2	2	1	1	0	2	2	1	1	0	0	2	3	1	1	1	0	2	1	0	2	1	0	2	0	1	0	0
69	G	69.3	0	2	1	0	2	2	2	2	0	2	2	2	2	2	2	2	0	1	3	2	2	0	0	1	3	0	0	2	1	2	3	0	0	2	2	2	0	2	1	0
70	C	94.8	0	3	2	0	2	1	3	2	0	1	3	4	4	2	3	3	3	2	1	1	0	0	0	2	1	0	1	3	3	2	0	2	0	2	3	3	2	4	1	0
70	E	54.5	0	3	3	0	0	2	1	4	1	2	3	3	1	2	3	2	2	2	3	1	0	0	0	3	1	1	0	3	0	4	3	2	0	2	3	3	2	3	2	0
70	D	56.7	0	3	1	0	0	2	3	2	1	2	1	1	2	2	3	2	1	2	2	1	0	0	0	2	1	2	1	2	0	4	4	1	0	2	2	2	2	2	1	0
70	F	68.7	0	3	2	0	1	2	3	2	0	2	1	3	3	2	3	3	2	3	2	1	0	0	0	3	1	2	0	3	1	2	0	3	0	2	3	3	2	4	2	0
70	A	76.2	1	3	2	0	0	3	2	4	1	0	3	3	4	2	3	2	3	3	2	2	2	0	0	2	1	0	1	3	0	3	1	3	0	2	3	1	2	3	1	0
70	B	2	0	1	0	0	1	1	3	2	1	2	0	0	1	2	1	2	0	2	0	1	0	0	1	2	1	2	0	0	0	1	3	0	2	1	1	2	2	1	0	0
70	G	12.5	0	3	0	0	3	1	4	1	0	0	2	1	1	2	3	0	0	3	1	2	0	0	1	4	0	0	1	2	2	1	2	0	1	2	1	2	3	3	1	0
71	C	26.8	0	1	1	1	0	0	1	0	0	0	1	0	0	0	1	0	0	0	1	0	0	0	0	1	0	0	0	0	0	0	1	0	2	0	0	0	0	0	0	0
71	E	56.3	0	2	2	0	1	1	1	2	0	1	2	2	1	1	1	0	1	1	2	1	1	0	0	2	0	0	0	2	1	1	0	1	0	1	1	1	0	1	1	0
71	D	39.5	0	1	0	0	1	0	1	0	0	0	1	0	1	1	1	0	0	1	2	0	0	0	0	1	0	0	0	0	0	0	1	0	1	0	0	1	0	0	0	0
71	F	72.5	1	3	2	0	0	1	1	2	0	0	2	1	2	2	2	1	2	1	3	1	2	0	0	2	0	0	1	2	0	2	0	1	0	1	0	2	1	1	1	0
71	A	44.8	0	1	2	1	0	0	1	0	0	1	2	1	1	1	1	0	0	0	1	0	1	0	0	1	0	0	0	1	0	0	0	0	0	0	0	1	0	0	0	0
71	B	34.8	0	1	1	0	0	0	1	1	0	1	2	1	1	1	1	0	0	0	2	0	2	0	0	2	0	0	0	1	0	1	0	0	1	0	0	1	0	0	0	0
71	G	74	0	3	2	0	0	1	1	1	0	1	1	2	2	2	1	0	2	2	2	1	1	0	0	2	0	0	0	1	0	2	0	2	0	1	1	1	1	1	1	0
72	C	62	0	3	1	0	1	0	0	1	0	0	0	1	0	2	2	0	0	1	0	0	0	0	0	2	2	1	0	3	0	0	0	2	0	0	2	0	0	2	0	0
72	E	83.7	0	4	2	0	1	2	0	3	0	0	2	3	2	2	3	0	3	0	2	0	0	0	0	2	2	2	0	3	1	0	0	2	0	0	3	2	0	2	0	0
72	D	66.7	0	3	2	0	1	0	0	3	2	0	2	3	2	2	2	0	0	0	2	0	0	0	0	2	2	1	0	3	1	0	0	2	0	1	2	1	0	3	0	0
72	F	15.2	0	0	1	0	0	0	0	0	0	0	0	0	0	0	0	0	0	0	2	0	2	0	0	1	1	0	0	0	0	0	0	0	3	0	0	0	0	0	0	0
72	A	38.3	0	2	2	1	0	0	0	0	0	0	0	0	1	0	0	0	0	0	1	0	0	0	0	0	1	1	0	0	0	0	0	0	1	0	0	0	0	0	0	0
72	B	44.8	0	0	0	0	0	0	0	0	0	0	0	0	0	0	0	0	0	0	0	0	0	0	0	1	2	1	0	0	0	0	0	0	3	0	0	0	0	0	0	0
72	G	54	1	3	2	0	2	0	0	2	0	1	0	2	1	1	1	0	0	0	2	0	2	0	0	2	1	1	0	1	0	0	0	0	0	0	0	1	0	0	0	0
73	C	72.8	0	3	3	1	3	2	3	3	0	2	3	3	3	3	3	3	2	2	2	2	3	2	1	4	2	2	2	3	2	3	0	2	0	2	3	3	3	2	2	2
73	E	37.2	0	3	3	2	2	1	1	2	0	3	3	3	2	2	2	1	2	1	2	1	1	1	0	2	1	1	0	2	2	2	1	3	1	1	2	1	3	2	2	3
73	D	22.8	0	1	1	1	1	2	2	1	3	1	2	1	1	1	1	2	0	2	3	2	2	2	3	3	2	2	1	1	0	3	3	2	3	1	1	2	1	1	2	3
73	F	24.3	1	1	2	1	1	2	1	1	0	1	1	1	1	0	1	1	0	1	2	0	3	1	1	1	1	2	1	1	1	2	3	0	2	1	2	2	1	1	1	1
73	A	13.3	0	0	1	3	1	0	1	1	3	2	2	0	1	1	0	1	0	1	3	2	1	1	3	3	2	1	1	1	1	2	3	2	3	1	1	2	2	1	1	1
73	B	16.3	0	1	2	3	1	2	2	1	2	1	3	2	1	2	2	2	1	1	2	1	3	2	1	3	2	1	3	1	2	2	3	1	2	1	2	3	1	2	2	1
73	G	80.2	0	4	2	0	1	3	3	3	0	3	3	2	3	3	3	3	1	2	4	2	3	2	0	4	3	3	2	3	2	3	1	2	0	3	2	3	3	2	3	1
74	C	88	1	3	4	1	3	2	3	4	1	3	4	4	3	3	3	2	4	3	1	2	2	0	1	2	1	1	1	4	4	2	0	3	0	2	4	3	4	4	3	4
74	E	13.8	0	2	1	0	1	2	2	0	2	1	0	1	0	1	2	2	0	2	1	2	1	0	3	1	2	1	2	1	0	1	3	1	3	2	1	1	2	1	1	0
74	D	14.5	0	2	2	1	2	3	2	2	1	2	2	1	2	2	3	2	1	2	2	2	3	4	1	3	1	3	2	2	0	3	1	2	0	3	2	2	3	2	3	0
74	F	44.5	0	3	2	0	1	2	2	2	2	1	3	2	2	2	2	2	1	2	3	2	2	4	0	3	2	3	3	2	0	4	1	3	0	4	3	3	3	3	4	1
74	A	65	0	3	2	1	3	2	2	3	1	2	3	3	3	2	2	2	3	3	3	2	2	0	0	2	1	1	2	3	4	1	0	3	0	2	3	3	3	3	2	3
74	B	32.7	0	1	2	3	3	2	2	2	3	1	3	2	2	2	2	2	1	2	0	2	1	0	1	2	1	0	2	1	1	2	1	2	0	3	2	3	0	1	1	2
74	G	38.7	0	1	1	1	0	2	2	1	2	1	0	1	1	1	2	2	0	1	1	2	1	2	1	2	3	2	2	1	0	2	3	0	1	2	1	2	1	1	1	0
75	C	37.8	0	3	3	0	3	1	3	3	1	1	2	2	3	2	2	3	3	3	4	2	2	2	0	2	4	3	2	2	2	3	2	2	0	4	2	3	3	2	2	2
75	E	77	0	3	2	0	2	2	3	3	0	2	2	3	4	2	2	2	3	3	3	2	2	2	0	2	4	4	2	3	2	3	2	2	0	4	3	3	3	2	2	3
75	D	2.3	0	0	1	1	1	1	2	0	1	0	1	0	2	2	2	3	1	3	3	2	2	2	0	2	3	3	2	0	2	4	2	0	4	1	1	2	2	2	2	2
75	F	9.3	0	1	1	0	1	2	3	1	2	1	1	0	2	1	1	2	1	2	3	2	2	2	0	2	3	2	1	1	1	4	3	1	3	2	1	2	2	2	2	2
75	A	82.3	0	3	2	0	2	2	2	3	1	2	2	3	3	2	2	3	2	2	4	3	2	2	0	2	4	3	3	3	2	4	1	3	0	4	3	2	2	2	2	2
75	B	35.5	0	2	3	0	2	2	3	2	2	2	2	1	3	2	1	2	2	1	4	3	1	2	0	2	4	4	3	2	2	4	3	2	0	3	3	2	2	2	2	2
75	G	42.7	1	2	2	0	1	2	3	2	1	1	1	2	2	2	2	3	2	2	4	2	1	1	0	2	4	4	2	2	1	3	3	2	1	4	1	2	2	3	2	1
76	C	68.3	0	3	2	1	2	3	1	3	1	2	2	2	2	2	2	2	2	2	2	3	2	1	1	1	1	2	3	3	2	1	1	2	0	2	2	3	3	3	2	3
76	E	24.5	0	1	1	1	1	2	2	1	1	1	1	2	0	2	1	2	1	2	1	2	2	3	1	2	2	1	1	1	1	2	3	1	2	1	1	1	1	1	1	1
76	D	12.7	0	0	2	2	2	1	1	1	2	1	2	2	2	1	1	0	0	1	0	1	1	0	2	1	0	1	1	0	2	0	1	0	3	1	1	1	1	2	1	2
76	F	63.7	1	2	2	0	2	1	1	3	1	3	2	3	3	3	3	3	2	3	2	3	2	3	1	2	2	2	2	2	2	2	1	2	2	2	2	2	2	3	2	2
76	A	37.5	0	2	2	2	2	2	1	3	1	1	3	3	1	3	2	2	1	2	1	2	2	3	1	1	1	1	1	1	1	1	1	2	1	1	2	1	1	2	2	2
76	B	15.3	0	1	2	1	2	1	0	2	0	0	2	2	2	2	1	0	1	2	0	1	1	1	2	1	1	1	1	2	2	0	1	1	3	0	2	1	0	2	1	1
76	G	85.3	0	3	2	0	3	3	3	3	0	3	2	2	3	3	3	3	3	3	2	3	2	2	0	2	1	2	3	3	1	3	0	2	0	3	2	4	3	3	4	2
77	C	92.5	0	3	3	1	1	3	3	3	0	2	2	3	3	3	3	3	2	3	2	1	2	0	0	2	2	2	2	3	1	3	1	1	0	2	3	3	2	3	3	1
77	E	62.3	0	2	2	0	1	3	3	3	1	2	2	2	3	3	3	2	2	3	2	2	2	0	0	2	2	1	2	3	1	3	0	2	0	2	3	3	2	3	3	0
77	D	39.3	0	2	2	0	1	2	3	3	1	1	2	2	2	3	3	3	1	3	2	2	2	0	0	3	2	2	2	3	1	3	1	1	0	3	2	3	2	3	3	1
77	F	42.7	0	2	2	1	0	2	3	2	1	1	2	2	2	2	3	3	1	3	2	2	2	0	0	2	2	2	2	2	1	3	1	1	0	2	3	3	2	3	3	0
77	A	90.5	0	3	2	0	1	3	3	3	1	2	2	3	3	3	3	2	3	3	1	2	1	0	0	2	2	2	2	3	1	3	1	1	0	2	2	3	2	3	3	1
77	B	89.7	1	3	2	0	1	3	3	3	1	2	3	3	3	3	3	2	3	3	1	2	1	0	0	2	2	1	1	3	1	3	0	2	0	2	3	3	2	3	3	1
77	G	89.7	0	3	3	0	1	3	3	3	1	2	2	3	3	3	3	3	2	3	2	2	1	0	0	3	2	2	2	3	1	3	0	2	0	2	3	3	2	3	3	1
78	C	14.5	0	0	1	2	0	0	2	1	1	1	0	0	2	2	2	2	0	2	2	2	2	0	0	2	2	2	2	0	0	2	2	0	3	2	2	2	2	2	2	0
78	E	75.7	0	3	3	0	0	1	2	3	0	3	3	3	2	3	2	2	2	2	3	3	2	1	0	3	2	2	3	3	1	3	0	3	0	2	3	2	2	3	2	2
78	D	71	0	3	3	0	0	2	2	3	1	2	3	3	2	3	3	2	2	2	2	3	2	1	0	2	2	2	2	3	1	2	0	3	0	2	2	3	2	3	2	2
78	F	76.5	1	3	2	0	0	2	2	3	0	2	3	3	2	3	3	2	2	2	3	3	2	1	1	2	1	1	3	3	1	2	1	3	0	2	3	2	2	3	2	1
78	A	71.5	0	3	2	0	0	2	2	3	0	2	3	3	2	3	3	2	2	2	2	3	2	1	1	3	1	1	3	3	1	2	1	3	0	2	3	2	2	3	2	1
78	B	23.7	0	1	2	1	0	2	2	2	0	2	2	1	2	2	2	2	1	2	2	3	2	1	0	3	2	2	2	1	1	2	1	1	3	2	2	2	2	2	2	2
78	G	75.5	0	3	2	0	0	2	2	3	0	2	3	3	2	3	2	2	3	2	2	3	2	1	0	3	2	1	2	3	2	3	0	3	0	2	2	2	2	3	2	2
79	C	21.5	0	2	2	0	1	2	3	3	1	3	2	2	2	2	2	3	0	2	4	3	2	0	0	2	4	4	2	3	0	3	2	2	1	4	2	3	4	3	4	0
79	E	76.8	0	3	2	0	1	2	3	2	4	3	2	2	2	3	3	2	1	3	4	3	4	0	1	3	4	4	3	3	0	4	3	2	1	4	3	4	2	3	4	0
79	D	39	0	1	1	0	0	3	3	2	4	3	2	1	2	3	2	2	0	3	4	3	4	0	0	3	4	4	4	3	0	4	2	2	1	4	4	4	2	3	4	0
79	F	74.8	0	3	2	1	0	3	3	2	4	3	2	3	3	3	4	4	0	2	4	4	4	0	0	3	4	4	3	3	0	4	3	2	0	4	4	3	4	3	4	0
79	A	61	0	2	1	0	1	2	3	2	3	3	4	4	3	3	3	3	0	3	4	3	4	0	0	3	4	4	3	2	0	4	3	2	0	4	3	3	4	2	4	0
79	B	24.5	0	2	2	1	0	2	3	1	2	2	1	0	0	1	3	2	0	2	4	2	2	0	0	2	4	4	2	3	0	3	2	2	1	2	1	2	4	2	3	0
79	G	66.2	1	1	1	0	1	2	3	2	4	3	3	4	2	3	3	2	0	2	4	4	4	0	1	3	4	4	4	3	0	4	3	2	0	4	4	3	4	2	4	0
80	C	73.5	0	3	3	0	3	2	2	4	1	2	3	3	3	3	4	1	1	3	1	2	2	1	0	1	1	1	1	1	3	2	0	2	0	2	3	3	3	3	1	1
80	E	22	0	3	2	0	3	1	1	3	0	1	2	2	1	2	2	2	3	2	2	1	1	0	1	1	1	1	1	1	2	1	1	1	1	1	1	2	1	2	1	1
80	D	57.5	0	3	2	0	2	2	3	3	1	2	2	2	3	4	3	4	0	3	3	4	3	3	0	3	3	3	3	4	0	4	2	2	0	3	3	3	2	3	3	0
80	F	32.8	0	1	1	0	1	1	1	2	3	1	1	2	1	3	2	2	0	2	3	2	1	0	3	1	3	2	2	1	0	1	0	3	1	2	2	2	1	1	1	0
80	A	52.7	0	3	2	0	1	2	2	3	0	1	3	2	3	3	2	3	0	2	1	2	2	0	0	1	3	1	1	3	2	3	0	2	0	2	3	2	1	3	2	0
80	B	15.8	0	0	3	1	1	0	1	1	1	1	3	1	1	2	2	1	1	1	2	1	0	0	1	1	1	1	1	0	1	1	0	0	3	1	1	1	0	2	0	1
80	G	69.3	1	3	2	0	2	2	2	4	0	3	3	3	2	4	3	3	3	2	1	2	1	1	0	1	2	2	1	4	3	1	0	2	0	2	3	3	3	3	2	0
81	C	29.7	0	1	2	1	2	2	3	3	1	2	3	3	3	3	3	3	1	2	2	3	2	2	1	1	1	1	1	2	2	3	2	2	2	1	3	3	3	3	3	2
81	E	69	0	3	2	0	1	3	2	2	1	2	3	3	3	3	3	2	0	3	2	2	1	2	1	2	2	1	1	1	1	3	2	3	0	3	3	3	3	3	3	2
81	D	56.3	0	3	1	0	0	2	2	2	1	1	1	1	2	2	2	3	2	1	1	2	3	3	1	1	3	2	1	2	2	3	3	2	0	1	2	2	2	2	3	1
81	F	52.2	0	2	2	0	1	2	3	3	0	3	1	1	1	2	2	3	2	2	3	3	2	2	1	2	3	1	1	1	2	3	3	2	0	3	2	3	3	2	3	3
81	A	59	0	2	3	1	2	2	3	2	1	2	3	3	2	2	3	2	1	2	2	2	2	2	1	1	1	1	1	2	2	4	3	2	1	2	2	2	2	1	3	3
81	B	31.5	0	2	2	1	3	1	2	3	0	2	3	2	2	3	3	3	1	2	3	3	3	3	1	2	3	3	3	1	2	3	3	2	0	2	2	3	3	3	3	3
81	G	78.2	1	3	2	0	0	3	3	3	2	2	2	2	1	3	3	3	3	3	2	2	2	2	0	1	3	3	2	3	2	3	2	3	0	3	3	3	2	2	3	2
82	C	65.7	0	2	1	0	0	1	1	2	0	0	1	1	2	1	2	2	0	1	1	1	2	1	0	1	1	1	1	2	0	1	2	1	0	1	1	1	1	1	1	0
82	E	63.7	0	2	1	0	1	2	1	2	0	1	2	2	3	2	2	1	0	1	2	2	2	3	2	1	1	1	1	1	0	1	1	2	0	1	1	2	2	2	2	0
82	D	49.3	0	0	0	2	1	1	2	1	2	0	0	0	0	0	0	0	0	0	0	0	0	1	0	0	0	0	0	0	1	0	0	0	2	0	0	0	0	0	0	1
82	F	34.8	0	1	1	2	2	0	1	0	2	0	0	0	0	0	0	0	0	0	0	0	1	1	1	0	0	0	0	0	1	0	0	0	3	0	0	0	0	0	0	1
82	A	78.7	0	3	1	0	1	2	1	3	0	1	2	3	2	3	3	3	1	2	2	2	2	0	1	2	1	0	0	3	1	2	0	2	0	1	2	2	2	3	1	0
82	B	41.2	0	0	1	3	2	0	2	0	1	0	0	0	1	0	0	0	0	0	0	0	0	0	1	0	0	0	0	0	1	0	0	0	2	0	0	0	0	0	0	1
82	G	83.5	1	3	0	0	0	2	0	2	0	1	2	3	3	3	3	1	0	1	2	1	2	2	1	1	1	1	1	3	0	1	0	3	0	2	2	1	1	3	1	0
83	C	10.2	0	1	0	1	0	1	1	1	0	0	0	0	0	1	1	1	0	1	2	0	1	2	0	0	2	1	1	1	0	1	1	0	0	1	1	1	1	1	1	0
83	E	56	0	3	1	0	0	1	2	2	0	1	2	3	2	2	2	2	1	2	3	2	2	2	0	1	3	1	2	2	1	2	2	0	1	2	2	3	3	2	1	0
83	D	70.2	0	3	2	0	0	3	3	3	0	1	2	3	3	3	3	3	2	3	3	3	3	2	0	2	3	3	2	3	0	3	1	2	0	3	3	3	3	3	3	1
83	F	83	1	4	1	0	0	2	3	3	0	1	2	4	3	3	3	3	3	3	3	3	2	2	0	2	2	1	2	3	0	2	1	2	0	3	3	4	3	4	2	0
83	A	64	0	3	1	0	0	1	3	3	0	1	2	2	2	3	3	3	2	2	3	2	2	2	0	2	1	1	2	3	0	2	1	2	0	3	2	3	3	2	2	0
83	B	19.7	0	0	0	1	0	1	1	1	0	0	0	0	0	1	1	1	0	1	2	2	1	2	0	1	1	0	1	0	0	0	1	0	4	1	0	1	1	1	1	0
83	G	53.8	0	2	1	0	0	2	3	2	0	1	2	2	1	2	2	2	2	2	3	3	2	2	0	2	3	1	2	2	0	3	1	2	1	3	3	3	3	2	2	0
85	C	72.8	0	3	2	0	3	2	2	3	0	2	3	3	2	2	3	2	3	2	1	2	1	0	0	1	1	1	1	2	3	2	0	2	0	2	2	2	3	3	2	2
85	E	65.3	0	2	1	0	2	2	1	2	0	2	2	2	2	2	3	3	2	2	3	2	2	0	0	2	1	1	1	2	2	2	2	2	0	2	2	2	2	2	1	1
85	D	40.7	0	2	2	0	1	2	2	2	0	1	2	1	2	2	2	2	1	2	3	2	2	0	0	2	2	2	2	1	1	2	3	1	0	2	1	2	2	2	1	0
85	F	85	1	3	2	0	2	2	2	3	0	2	2	3	3	3	3	2	3	2	1	2	2	0	0	2	1	1	1	3	3	1	0	2	0	2	2	3	2	3	3	1
85	A	85.7	0	3	2	0	2	2	2	3	0	3	3	3	3	3	3	2	3	3	1	2	2	0	0	2	1	2	2	3	3	1	0	3	0	2	2	3	3	3	2	1
85	B	79.7	0	2	3	0	3	2	1	2	0	2	3	3	2	2	3	2	3	2	1	2	2	0	1	1	1	1	1	2	3	2	1	2	0	2	3	2	3	3	2	2
85	G	49.3	0	2	1	0	1	2	3	2	0	2	1	1	2	2	2	2	1	2	3	2	3	1	0	2	2	3	2	1	1	3	2	1	0	2	1	2	2	2	1	0
86	C	63	0	3	2	0	2	2	3	3	2	3	2	2	3	3	3	3	2	3	2	3	3	1	0	3	4	4	3	3	1	4	2	1	0	3	3	3	3	2	3	1
86	E	72.8	0	3	2	0	1	2	2	2	2	2	2	2	2	3	3	3	2	3	3	3	3	1	0	2	4	4	4	2	1	3	3	2	0	3	2	2	2	2	3	1
86	D	65.2	0	2	1	0	1	2	3	2	2	2	2	2	3	3	3	3	2	3	4	4	4	1	0	4	4	4	4	4	1	4	3	1	0	3	2	2	2	2	3	0
86	F	93	1	4	3	0	2	3	3	3	2	3	3	3	3	3	3	3	4	3	3	4	4	1	0	4	3	3	3	3	2	4	2	2	0	3	3	3	2	2	3	1
86	A	65.8	0	3	2	0	1	3	3	3	3	3	2	2	2	3	3	3	2	2	4	3	4	1	0	3	4	4	4	3	1	4	3	1	0	3	2	2	2	2	3	0
86	B	52.8	0	2	1	0	1	2	2	2	3	2	1	2	2	3	2	3	1	2	4	4	4	1	0	4	4	4	4	3	1	3	3	0	0	2	2	3	2	2	3	0
86	G	78	0	3	2	0	2	2	3	3	2	3	2	3	3	3	3	3	3	3	3	4	3	1	0	3	3	3	3	4	1	3	1	1	0	3	3	3	2	2	3	1
87	C	28.5	0	0	1	1	1	1	2	2	2	1	2	2	2	2	2	2	2	2	2	2	2	1	0	2	3	2	2	1	1	3	3	2	1	2	2	2	2	2	2	0
87	E	54.8	0	2	3	0	1	3	2	3	1	2	2	3	3	3	2	2	2	2	3	2	2	0	0	3	2	2	1	2	2	3	3	2	0	2	2	2	2	2	2	0
87	D	34.8	0	1	1	0	0	2	2	2	1	2	2	2	2	2	2	2	1	2	2	1	2	0	0	2	3	2	2	1	1	2	3	1	1	2	2	2	2	2	2	0
87	F	62.8	0	2	2	0	0	3	2	3	0	3	2	3	3	3	3	2	0	3	3	2	2	0	0	3	4	2	1	3	0	3	3	3	0	2	2	3	2	3	3	0
87	A	17	0	0	1	1	0	1	2	2	2	1	2	0	0	2	2	2	0	2	2	1	2	1	0	2	3	2	0	1	0	3	3	2	1	2	2	2	2	2	2	0
87	B	70	0	3	3	0	3	2	2	3	0	2	3	3	3	3	3	3	2	2	3	2	2	0	0	3	3	2	2	3	3	3	2	3	0	2	3	3	2	3	3	1
87	G	71.7	1	3	2	0	0	3	3	2	0	2	3	3	3	3	3	2	0	3	4	2	2	0	0	3	4	0	0	3	0	3	1	3	0	3	2	3	3	3	3	0
89	C	84.2	0	3	1	0	1	2	3	3	1	3	1	2	2	3	3	4	1	3	4	2	4	1	2	3	4	4	3	3	1	4	2	2	1	3	3	3	3	3	2	1
89	E	82.7	0	3	1	0	1	2	4	3	1	3	1	2	2	3	3	3	0	3	4	3	4	1	0	3	4	4	2	3	1	4	2	3	0	3	1	3	4	3	3	1
89	D	19.2	0	2	1	0	1	2	3	3	1	3	0	2	2	3	3	3	0	2	4	3	4	1	1	3	4	4	3	3	1	4	1	3	1	3	2	3	4	2	3	0
89	F	11.2	1	2	0	0	1	2	3	3	1	2	0	1	1	2	3	3	1	3	4	2	3	0	1	3	4	4	3	3	1	4	2	1	1	3	3	3	4	2	3	0
89	A	85.3	0	3	1	0	1	3	3	3	0	2	1	1	2	3	3	3	1	3	4	2	3	1	0	3	4	4	3	3	0	4	2	3	0	3	2	3	4	2	3	0
89	B	36.2	0	2	1	0	1	2	3	3	1	3	1	1	2	3	3	3	0	3	4	2	4	0	1	3	4	4	3	3	1	4	1	2	1	3	3	3	4	3	2	0
89	G	1	0	1	1	0	0	2	3	2	0	3	0	2	1	3	2	3	0	3	4	3	4	1	1	3	4	4	3	2	1	4	2	2	3	3	1	3	4	3	2	0
90	C	53.2	0	3	2	0	0	3	4	3	1	3	3	3	3	3	3	3	1	2	3	1	2	1	0	3	3	3	3	4	2	3	3	3	0	3	3	3	3	3	3	2
90	E	84.8	0	3	3	0	2	4	3	3	0	3	3	3	3	3	3	3	0	4	3	2	2	0	0	4	3	2	2	3	1	3	1	3	0	3	3	3	3	4	3	2
90	D	57	0	3	2	0	1	3	3	2	0	3	3	3	3	2	3	3	1	2	2	2	2	1	0	3	3	3	3	2	1	2	2	2	0	2	1	3	2	2	1	1
90	F	69	1	3	2	0	0	3	3	2	1	2	2	3	3	2	3	3	2	3	3	1	3	0	0	4	4	4	2	2	1	4	3	3	0	1	2	3	3	2	2	0
90	A	40	0	3	3	0	1	3	3	3	1	3	3	3	3	3	3	3	0	3	3	1	2	1	0	3	2	2	1	2	1	3	2	2	0	2	2	3	3	2	2	0
90	B	36	0	2	2	0	0	2	3	2	0	3	2	2	3	2	2	3	0	2	3	1	2	0	1	2	2	2	2	1	1	2	2	2	0	2	1	2	2	1	1	2
90	G	84	0	3	2	0	1	3	3	3	0	3	3	2	3	3	3	3	2	3	2	2	2	0	0	3	3	3	2	3	3	3	2	2	0	1	2	2	2	2	3	1
91	C	74.7	0	3	2	1	2	3	2	3	0	0	3	2	1	3	3	2	2	2	1	3	2	3	1	1	2	1	2	3	1	3	0	4	0	3	3	3	3	3	1	0
91	E	11	0	0	1	1	0	1	0	2	1	0	1	2	1	3	2	2	1	1	2	1	2	0	0	1	1	2	1	0	0	1	2	1	1	3	3	3	3	3	1	0
91	D	25.7	0	2	1	2	1	2	3	3	2	2	2	1	2	3	2	3	0	1	2	3	2	1	0	1	2	1	3	1	3	1	0	2	1	3	3	3	3	3	1	0
91	F	88.2	0	4	3	1	3	3	2	3	1	2	3	3	2	4	3	3	1	1	2	3	1	2	1	2	1	1	1	4	2	2	0	2	0	3	3	3	3	3	1	0
91	A	22.2	0	1	1	0	1	1	1	2	1	1	2	3	3	4	2	3	0	2	1	2	1	2	0	1	2	2	1	1	3	1	2	2	2	3	3	3	3	3	1	0
91	B	65.3	0	3	3	1	1	3	3	3	1	3	3	3	2	3	3	4	0	2	1	3	2	3	1	2	1	1	3	3	0	4	2	2	0	2	3	3	3	3	1	0
91	G	70.2	1	4	2	0	3	3	2	3	2	2	3	3	3	4	3	2	1	1	2	4	2	3	1	3	2	3	3	3	3	2	0	4	0	4	3	3	3	3	1	0
92	C	41.3	0	2	1	0	1	2	3	1	3	2	1	1	3	4	3	3	4	3	1	2	2	0	1	2	2	2	3	2	1	4	2	1	0	2	1	3	3	2	2	0
92	E	30.5	0	1	3	0	1	2	3	2	1	2	1	1	3	3	3	3	3	3	2	3	2	0	1	2	2	2	3	2	2	4	2	1	0	2	0	3	3	2	3	0
92	D	53.7	0	2	1	0	1	3	3	2	2	2	1	1	2	4	3	3	3	3	2	2	2	0	1	2	3	3	3	2	1	4	2	1	0	3	0	3	3	2	2	1
92	F	80.2	1	3	2	0	2	3	3	3	2	2	2	2	3	4	3	3	4	3	2	2	2	1	1	2	2	2	3	3	2	4	2	1	0	3	1	3	3	3	2	2
92	A	63.2	0	3	2	0	1	3	3	2	2	2	1	1	3	4	3	3	4	3	1	2	2	0	1	3	2	2	3	3	1	4	2	0	0	3	1	3	4	2	2	0
92	B	71.7	0	3	2	0	1	3	3	2	3	2	1	1	3	3	3	3	4	3	3	2	3	0	1	3	2	3	3	3	4	4	3	1	0	2	2	3	3	2	2	0
92	G	78	0	3	2	0	1	3	3	3	2	2	1	2	3	3	3	3	3	3	2	3	2	0	1	2	2	2	3	2	1	3	2	2	0	3	2	3	3	2	2	0
93	C	100	0	4	3	0	3	2	2	3	0	2	3	4	4	3	3	2	2	2	2	2	1	1	0	3	1	2	2	4	3	2	0	3	0	2	2	2	2	3	2	2
93	E	40.5	0	2	2	0	2	2	2	1	2	0	2	1	0	2	2	2	0	2	1	2	1	0	0	2	1	0	1	1	2	2	1	1	1	2	1	2	2	2	1	1
93	D	1.7	0	0	1	1	2	1	1	0	2	1	1	0	0	0	0	1	0	1	2	1	0	0	1	2	2	1	1	0	0	1	1	0	4	2	1	2	2	1	1	1
93	F	7.2	0	2	1	0	1	2	2	1	0	0	1	0	0	1	1	2	0	1	2	1	2	0	0	1	2	0	2	0	2	1	2	1	3	2	1	1	1	1	2	0
93	A	91.5	0	3	3	0	3	2	2	2	1	1	3	3	4	2	2	2	1	2	1	1	1	1	0	1	2	2	2	3	2	2	0	2	0	2	2	2	2	3	2	1
93	B	56	0	3	3	0	2	2	2	2	0	1	3	1	2	2	2	2	0	2	2	2	1	0	0	1	0	1	1	2	2	2	1	1	2	1	2	2	2	1	1	3
93	G	96.2	1	4	3	0	1	3	2	3	0	2	2	3	4	3	3	2	2	2	2	2	3	2	0	2	1	3	2	4	2	2	0	3	0	2	2	3	2	3	3	1
94	C	52.2	0	2	3	0	2	3	2	3	0	2	3	3	3	2	3	3	2	3	2	2	2	0	0	3	2	2	3	2	1	2	1	2	0	3	2	4	2	3	3	0
94	E	55.2	0	2	2	0	1	3	3	2	0	3	3	2	3	2	3	3	2	3	3	2	3	1	0	3	2	2	2	3	0	3	1	2	0	3	2	4	3	2	2	0
94	D	67.5	0	2	2	0	2	2	2	3	0	1	3	2	4	3	3	3	2	3	2	2	2	1	0	3	3	2	2	3	0	3	1	2	0	2	2	3	2	2	1	0
94	F	81.8	1	3	2	0	1	3	1	3	0	2	2	3	4	2	2	3	2	3	3	2	4	1	0	3	3	2	2	3	1	3	1	3	0	3	2	4	2	3	2	0
94	A	64.3	0	2	2	0	1	2	3	3	0	2	2	2	3	2	3	3	2	3	3	2	2	0	0	3	3	2	2	3	0	3	0	2	0	3	2	4	3	2	0	0
94	B	23.7	0	1	2	0	2	2	3	2	0	1	2	1	1	2	2	3	2	3	1	1	2	0	0	2	3	1	1	2	1	2	2	1	0	1	2	3	2	2	0	0
94	G	92.5	0	3	2	0	1	3	3	3	0	3	2	3	4	3	4	3	2	3	3	3	4	0	0	3	3	2	3	3	0	3	0	3	0	3	2	4	3	3	2	0
96	C	50.3	0	1	1	0	3	3	3	3	0	3	3	3	3	3	3	3	0	3	3	2	2	1	0	3	3	0	2	2	3	3	0	3	2	3	3	3	2	3	3	0
96	E	16.8	0	2	3	2	2	3	3	3	0	3	3	3	3	3	3	3	0	3	3	2	2	0	0	3	3	0	2	0	0	3	2	3	3	3	2	2	3	3	3	0
96	D	31.7	0	2	2	0	2	3	3	3	0	3	3	1	3	3	3	3	1	3	2	3	3	2	0	3	3	0	2	2	2	3	0	3	2	3	2	3	3	3	3	0
96	F	12.7	0	1	2	0	3	3	3	2	2	3	3	3	3	3	2	3	0	3	3	1	2	0	0	3	3	0	2	2	2	3	1	1	1	3	3	3	3	2	2	0
96	A	65.5	0	2	2	0	2	3	3	3	0	3	3	3	4	3	3	3	2	3	3	3	3	3	0	3	3	0	2	3	3	3	0	2	1	3	3	3	3	3	3	0
96	B	11.7	1	1	2	0	3	3	3	3	0	3	3	2	4	3	3	3	0	3	3	2	2	0	0	2	3	0	2	2	3	3	0	2	3	3	3	3	3	3	3	0
96	G	87	0	4	3	0	2	3	3	3	0	3	3	4	4	3	3	3	2	3	3	2	3	1	0	3	3	0	1	3	2	4	0	3	0	3	3	3	3	3	3	0
97	C	12.2	0	1	3	3	3	1	1	1	2	0	3	1	2	1	1	1	1	1	1	1	1	1	2	1	1	1	1	1	2	1	0	0	1	1	1	1	1	1	1	1
97	E	77.7	0	3	3	1	3	3	3	3	1	3	3	3	3	3	3	3	3	3	3	3	2	2	0	3	2	2	2	3	3	3	1	3	0	3	3	3	3	3	3	1
97	D	62.2	1	3	2	2	2	3	3	3	2	3	2	2	3	3	3	3	2	3	2	3	2	2	2	3	2	2	2	3	2	3	0	3	0	4	3	3	3	3	3	2
97	F	43.7	0	2	1	1	1	1	2	1	0	2	2	2	2	2	2	2	1	2	2	1	1	1	0	2	3	2	2	2	1	1	0	2	0	2	2	2	2	2	2	1
97	A	56.3	0	3	3	2	3	3	3	3	1	3	3	3	2	3	3	3	2	3	3	3	3	2	1	3	3	2	2	3	2	3	0	2	0	3	3	3	3	2	2	2
97	B	47.2	0	2	3	3	3	2	1	3	0	3	3	3	2	2	2	3	2	3	1	2	1	1	1	2	2	2	2	3	2	2	1	3	0	3	2	3	2	2	2	3
97	G	72.7	0	4	1	1	1	3	3	3	0	3	2	3	3	3	3	3	2	3	3	3	2	2	0	3	3	3	3	4	2	3	0	2	0	3	3	3	3	3	3	0
98	C	78	0	3	2	0	2	4	3	3	1	3	3	3	3	3	3	4	1	3	2	3	3	2	1	2	2	2	3	3	2	4	1	2	0	2	4	3	4	3	3	2
98	E	81	0	4	2	0	2	4	4	3	2	3	3	3	2	3	4	4	0	4	2	3	4	1	1	2	2	3	3	3	2	4	0	2	0	2	4	3	4	4	3	2
98	D	62	0	3	2	0	2	4	4	3	2	2	2	2	2	3	3	4	1	4	3	3	4	2	1	2	3	3	3	3	1	4	1	2	0	3	2	3	3	4	3	2
98	F	67.2	1	3	3	0	2	3	3	3	1	2	3	3	2	3	3	4	1	3	2	3	4	2	1	2	2	3	3	3	2	4	1	2	0	3	3	3	4	3	3	2
98	A	84.2	0	4	2	0	2	4	3	3	1	2	3	3	2	3	3	4	1	3	2	3	4	2	1	2	2	3	3	3	2	4	1	2	0	3	3	3	3	4	3	2
98	B	70.5	0	3	2	0	2	4	4	3	2	2	2	2	2	3	3	4	2	4	3	3	4	2	1	2	3	3	3	3	2	4	1	2	0	2	2	3	3	3	3	2
98	G	62.8	0	3	2	0	2	4	3	3	1	2	2	2	2	3	3	4	1	3	2	3	4	2	1	2	2	3	3	3	1	4	1	2	0	3	3	3	3	2	3	1
99	C	82.7	0	3	2	0	1	2	2	2	1	2	2	2	3	2	3	3	2	2	3	2	2	1	1	2	2	1	2	3	1	3	1	3	0	2	2	2	2	2	2	1
99	E	71	0	3	2	0	1	2	2	2	1	1	2	2	2	2	3	2	2	3	3	2	2	1	1	2	2	2	2	3	2	2	1	3	0	3	2	2	2	2	2	1
99	D	69	0	3	2	0	1	2	2	3	1	2	2	2	2	2	3	3	2	2	3	2	2	1	1	2	3	1	2	3	1	3	1	3	0	2	2	2	2	2	2	1
99	F	87.2	0	3	2	1	1	2	3	3	1	2	2	2	2	2	3	3	2	2	3	2	2	1	1	3	3	2	2	3	1	3	1	3	1	3	2	3	3	3	3	1
99	A	79.3	0	3	2	0	1	1	2	2	1	1	1	2	3	2	3	2	2	2	2	2	2	1	1	3	3	2	2	2	1	2	2	3	2	2	2	2	2	2	3	1
99	B	87.5	0	3	2	0	1	2	2	3	1	2	2	2	2	2	3	3	3	3	2	2	2	1	1	2	2	1	1	3	1	3	1	3	0	2	2	2	2	2	2	1
99	G	83	1	3	2	1	1	2	3	3	1	2	2	2	3	3	3	3	2	3	3	2	2	1	1	2	2	1	2	3	1	3	1	3	0	3	2	3	3	3	3	2
100	C	53.7	0	1	1	0	0	0	1	0	1	0	1	0	1	0	1	1	0	0	2	0	3	0	0	2	2	2	1	1	0	1	1	0	0	1	0	1	0	0	1	0
100	E	19.5	0	0	1	0	0	0	1	0	0	0	1	0	0	0	1	1	0	0	2	0	2	0	0	2	2	1	0	2	0	2	2	0	0	1	0	2	0	0	0	0
100	D	44	0	0	1	1	0	0	2	0	0	0	2	0	0	0	2	2	0	0	1	0	2	0	0	1	1	1	0	1	0	1	4	0	0	1	0	0	0	0	0	0
100	F	79.2	0	3	2	0	2	0	0	1	2	3	2	0	2	1	2	1	0	0	2	0	2	0	0	2	2	2	2	2	0	2	2	0	0	1	1	0	0	0	1	0
100	A	42.2	0	1	1	1	0	0	1	0	0	0	1	0	0	0	1	2	0	0	2	0	2	0	0	2	2	1	0	1	0	1	3	0	0	1	0	1	0	0	0	0
100	B	65.2	1	1	2	0	0	0	0	0	1	0	2	0	1	0	1	1	0	0	2	0	2	0	0	1	1	0	0	1	0	1	3	0	0	1	0	0	0	0	0	0
100	G	75.8	0	3	1	0	0	0	1	0	0	3	2	0	1	0	1	1	0	0	3	0	3	0	0	2	2	2	0	1	0	3	2	0	0	1	0	2	0	0	0	0
101	C	11	0	1	3	0	2	3	4	3	1	4	2	3	3	3	3	3	0	3	3	3	3	0	2	3	3	2	2	2	1	4	1	1	2	3	3	3	2	3	3	1
101	E	66.2	0	3	3	0	1	4	4	3	0	3	3	3	3	4	4	3	2	4	3	3	3	0	0	4	2	2	2	4	1	3	2	3	0	4	3	4	2	3	3	3
101	D	83.7	0	3	2	0	1	3	3	3	1	3	2	3	4	3	3	3	1	3	3	3	3	1	0	3	3	2	2	4	1	3	2	2	0	3	3	3	2	3	3	3
101	F	71.5	1	3	3	0	1	3	3	4	1	4	3	4	3	3	3	3	2	3	3	3	2	1	0	4	3	2	2	4	1	3	1	3	0	3	3	3	2	3	3	1
101	A	37.5	0	2	3	0	2	4	3	3	1	4	3	3	3	3	3	3	1	3	2	2	2	0	0	4	3	1	2	2	1	3	2	2	2	3	3	3	2	3	3	0
101	B	34	0	2	3	0	1	3	3	3	1	4	2	3	2	3	3	3	1	3	3	3	2	0	0	4	3	2	2	1	0	3	2	2	1	4	3	3	2	2	3	1
101	G	19	0	1	2	0	1	3	3	2	1	4	2	2	3	3	3	3	1	3	3	3	3	1	1	4	3	1	2	2	1	3	3	2	2	3	3	4	2	3	3	1
102	C	18.3	0	1	2	1	0	2	2	2	1	2	1	1	1	2	2	2	0	2	2	2	2	0	0	2	2	2	0	1	0	2	2	1	1	2	2	2	2	2	2	1
102	E	59	0	3	1	0	2	1	2	2	1	2	2	2	3	2	2	2	0	2	3	2	3	0	0	3	2	3	1	2	0	2	2	1	0	2	3	3	2	3	2	0
102	D	47	0	2	1	0	0	2	2	2	1	2	2	1	1	2	2	2	0	2	2	2	2	0	0	2	2	2	0	2	0	3	3	1	1	2	2	2	2	2	2	0
102	F	81	1	3	2	0	1	3	3	3	1	2	3	3	3	2	2	2	1	2	2	2	2	0	0	2	1	1	0	3	2	2	1	2	0	2	3	3	2	3	3	0
102	A	52.2	0	3	2	0	1	2	2	2	1	2	2	2	2	2	3	2	0	2	3	2	3	0	0	3	2	3	1	3	1	3	1	2	0	2	3	3	2	3	2	0
102	B	23.7	0	1	2	1	0	2	2	2	2	1	2	1	2	2	2	2	0	2	2	2	2	0	1	2	2	1	0	1	0	2	3	0	1	1	1	2	2	2	1	0
102	G	14.8	0	0	1	2	0	2	1	2	1	2	1	1	1	2	2	2	0	2	1	1	2	0	0	2	2	1	0	1	0	2	3	0	2	2	2	2	1	2	1	1
104	C	20	0	2	2	2	2	2	3	1	2	2	1	1	1	1	2	3	0	2	3	2	2	1	2	3	3	3	2	0	1	2	2	2	4	2	2	3	3	3	2	2
104	E	54.5	1	2	2	1	1	3	3	3	1	2	1	3	3	3	3	2	1	2	1	2	1	1	1	3	2	3	3	3	1	2	2	2	1	3	3	3	3	3	2	1
104	D	51.2	0	2	2	1	2	3	3	3	2	2	1	2	3	3	3	2	1	3	4	3	2	1	1	2	3	3	3	2	1	3	2	2	0	3	3	3	2	3	2	1
104	F	73.7	0	3	3	1	3	3	3	3	1	2	2	3	3	3	3	2	2	3	2	3	2	2	0	3	2	3	3	3	2	3	1	2	0	3	4	3	3	3	3	1
104	A	34	0	2	2	1	2	3	3	2	1	2	1	2	3	2	2	3	1	3	3	3	1	1	1	1	2	2	3	2	1	2	2	2	1	3	2	3	2	2	2	2
104	B	44.8	0	2	3	1	3	2	2	2	2	2	1	2	2	2	3	2	1	3	2	2	1	1	1	2	3	3	3	2	1	3	2	2	1	2	2	3	3	3	2	1
104	G	59.2	0	2	3	2	4	2	2	3	1	2	3	3	2	3	3	2	2	2	1	2	1	1	1	1	1	2	1	2	3	2	0	3	0	2	3	2	3	3	2	3
105	C	11.8	0	0	0	0	0	3	3	3	1	3	1	2	2	3	3	3	0	3	3	3	3	0	0	3	3	0	3	3	0	3	0	0	3	3	3	3	3	3	3	0
105	E	74.7	1	4	1	0	1	3	3	3	0	1	1	2	2	3	4	3	3	3	3	3	3	0	0	3	3	0	3	3	0	3	0	3	0	3	3	3	3	3	3	0
105	D	69.7	0	3	0	0	1	3	3	3	3	3	1	3	2	3	3	3	3	3	3	3	3	0	0	3	3	0	3	3	0	3	0	3	0	3	3	3	3	3	3	0
105	F	72.3	0	3	0	0	1	3	3	3	1	3	1	2	2	3	3	3	3	3	3	3	3	0	0	3	3	0	3	3	0	3	0	3	0	3	3	3	3	3	3	0
105	A	40.5	0	3	1	0	1	3	3	3	1	0	0	2	2	3	3	3	2	3	3	3	3	0	0	3	3	0	3	3	0	3	0	3	0	3	3	3	3	3	3	0
105	B	15.8	0	1	0	0	0	3	3	3	0	0	1	2	2	3	3	3	1	3	3	3	3	0	0	3	3	0	3	2	0	3	0	2	1	3	2	3	3	3	3	0
105	G	46.7	0	3	1	0	1	3	3	3	1	1	1	2	2	3	3	3	2	3	3	3	3	0	0	2	3	0	2	3	1	3	0	3	0	3	3	3	3	3	3	0
106	C	11.2	0	0	0	1	0	0	1	1	3	0	1	0	1	1	1	2	2	1	1	1	1	2	1	1	1	3	0	0	1	1	3	0	4	1	0	1	1	1	1	0
106	E	25	0	2	2	0	1	2	2	1	2	1	1	1	1	1	2	2	2	1	3	1	2	1	0	2	3	2	1	1	0	2	3	1	1	2	1	2	2	1	0	0
106	D	10.2	0	0	1	1	0	1	1	0	3	1	1	0	0	1	1	2	1	1	2	1	2	2	1	2	3	2	1	0	1	1	2	0	4	1	0	1	2	1	0	0
106	F	76.2	0	3	2	1	3	3	4	3	1	2	3	3	4	3	3	3	2	3	3	4	3	2	1	3	2	1	3	3	4	3	1	3	1	3	3	4	3	3	2	0
106	A	35.7	0	0	1	3	1	1	1	1	3	0	1	0	0	1	1	2	2	1	2	1	1	1	1	2	3	2	1	0	1	1	3	0	4	1	1	2	2	2	0	1
106	B	21.3	0	0	1	1	0	1	1	1	0	1	1	0	1	1	1	2	2	2	2	2	2	2	0	3	3	3	1	0	1	2	2	1	3	2	1	1	2	1	0	1
106	G	85.3	1	4	3	1	3	3	3	4	1	3	4	4	4	3	3	3	3	3	4	4	3	2	0	3	1	2	3	4	4	3	0	4	0	3	4	4	3	4	3	3
107	C	12.3	0	2	2	0	2	2	3	3	2	3	1	2	3	3	3	3	2	3	3	3	3	2	1	3	3	3	2	3	1	4	2	2	1	4	3	3	3	3	2	1
107	E	65.3	0	3	2	0	2	3	3	3	2	2	2	3	3	4	3	3	3	3	4	3	3	2	1	3	3	3	2	3	2	4	1	2	0	4	3	3	3	3	3	1
107	D	84.7	0	4	3	0	3	3	3	3	2	3	2	3	4	4	4	3	3	3	4	3	3	2	1	3	3	3	3	4	2	4	1	2	0	4	3	3	3	3	2	2
107	F	26.3	0	3	2	0	2	2	3	3	2	2	2	2	3	3	3	3	2	3	4	2	3	2	1	3	3	3	2	3	1	4	2	2	0	3	3	3	3	3	2	1
107	A	71.2	0	3	3	0	3	3	2	3	2	2	2	3	3	4	3	2	2	2	4	3	3	1	1	3	3	3	2	3	1	4	1	2	0	3	3	2	3	3	2	1
107	B	85.8	0	4	3	0	3	3	3	3	1	2	3	3	3	4	4	3	3	3	4	3	2	2	1	3	3	3	3	4	2	4	0	2	0	4	3	3	3	3	2	1
107	G	82.8	1	4	3	0	3	3	3	3	2	2	2	3	3	4	3	3	3	3	4	3	3	2	1	3	3	3	2	4	2	4	0	2	0	4	3	3	3	3	2	1
108	C	31.7	0	1	0	0	1	1	2	1	0	0	0	0	0	1	1	2	0	1	2	1	1	0	1	1	1	1	1	1	0	3	3	0	2	1	2	2	2	1	1	0
108	E	58	0	3	1	0	1	2	3	3	1	3	1	2	2	3	3	2	1	2	2	3	3	1	2	3	2	2	1	3	0	3	1	2	0	3	2	3	3	3	3	1
108	D	83.2	1	3	1	0	1	2	3	2	2	3	1	2	3	3	3	2	3	2	2	2	3	2	0	3	3	2	2	4	1	4	2	2	0	3	3	4	3	2	3	1
108	F	12.3	0	1	0	0	0	1	1	1	2	3	0	0	1	1	3	3	0	2	2	2	1	0	3	3	2	2	0	1	2	3	4	0	3	3	2	3	3	1	2	0
108	A	65.5	0	2	3	0	1	2	3	3	0	1	2	2	3	2	3	3	1	3	2	1	2	1	0	1	2	2	2	3	1	3	2	0	1	1	2	3	3	2	1	1
108	B	55.7	0	2	0	0	0	1	1	3	1	3	0	1	2	2	3	3	2	3	2	3	3	0	0	3	3	2	1	3	0	3	4	1	0	3	3	2	1	2	3	0
108	G	17.3	0	2	0	0	0	2	3	2	1	1	0	1	1	2	3	2	0	2	1	2	2	0	1	2	2	1	1	1	0	3	2	0	3	1	1	2	3	2	2	1
109	C	65.8	0	2	2	1	1	2	3	2	2	2	3	2	3	2	2	3	2	2	2	2	3	1	1	2	2	2	2	3	2	2	2	2	1	1	2	2	1	2	3	1
109	E	73.3	1	3	3	1	2	2	3	2	2	3	2	2	3	2	3	3	2	2	2	2	3	1	1	2	2	2	2	3	2	2	1	2	2	2	3	3	2	3	3	1
109	D	19	0	0	2	2	2	1	1	1	2	2	2	1	1	2	2	2	2	2	2	2	1	1	1	2	2	2	2	3	2	2	2	2	2	2	1	2	2	2	2	1
109	F	20.8	0	1	1	2	1	2	2	1	1	2	1	1	2	2	2	1	2	1	2	2	2	2	1	2	2	2	2	1	2	2	2	2	2	1	2	1	1	1	2	1
109	A	74	0	3	3	1	3	2	3	3	1	2	2	2	3	3	2	2	2	2	2	3	2	1	1	2	2	2	2	3	2	2	1	2	2	2	2	2	3	3	2	2
109	B	60.2	0	2	2	1	2	1	2	2	2	2	2	1	3	2	2	1	2	2	2	2	2	1	1	2	2	2	2	3	2	2	1	2	2	2	2	2	2	3	3	2
109	G	16	0	1	1	2	2	2	1	1	2	2	2	1	2	2	2	1	2	2	2	2	1	1	1	2	2	2	2	1	1	1	2	1	2	2	1	1	1	2	1	2
111	C	38.3	0	2	1	0	0	0	0	1	0	3	0	2	2	2	2	0	0	0	3	2	1	0	0	3	3	2	0	1	0	3	1	1	0	2	1	1	2	1	3	0
111	E	73.3	0	3	1	0	0	0	0	2	0	2	2	2	2	2	3	1	1	0	2	1	2	0	0	2	1	1	0	3	0	2	0	2	0	2	2	1	2	2	2	0
111	D	70.8	0	2	1	0	0	0	0	2	0	2	1	2	2	2	3	1	0	0	3	1	0	0	0	2	2	2	0	3	0	3	0	1	0	0	1	0	2	1	2	0
111	F	84.8	1	4	1	0	0	1	0	3	0	2	1	3	2	2	3	1	1	0	2	0	1	0	0	2	2	0	0	3	0	2	0	1	0	2	2	2	2	3	2	0
111	A	46.5	0	1	0	0	0	0	0	2	0	2	1	1	2	2	3	1	0	0	2	0	1	0	0	2	2	1	0	2	0	2	1	2	0	2	2	1	2	2	2	0
111	B	62.5	0	2	0	0	0	0	0	2	0	2	1	2	2	2	2	1	0	0	3	1	1	0	0	2	2	1	0	3	0	2	0	2	0	2	1	1	2	2	2	0
111	G	74.2	0	2	1	0	0	1	0	2	0	2	1	2	2	3	2	1	0	0	2	1	1	0	0	2	2	1	0	2	0	2	1	2	0	1	2	2	2	2	2	0
112	C	73.5	1	3	2	0	1	0	2	2	2	0	1	2	3	3	3	0	0	2	3	0	0	0	0	0	1	0	0	2	0	0	0	0	0	3	0	0	3	1	3	0
112	E	64.8	0	2	0	0	0	0	0	2	0	0	0	2	2	3	2	0	0	1	3	0	0	0	0	0	1	0	0	3	0	0	1	0	0	3	0	1	0	0	2	0
112	D	2.8	0	1	1	0	0	0	0	1	2	0	1	2	2	2	2	0	0	0	1	0	0	0	0	0	2	0	0	1	1	0	0	0	2	0	0	3	2	1	1	0
112	F	77.8	0	3	2	0	1	0	0	2	0	0	1	2	3	2	3	0	0	1	1	0	0	0	0	0	2	0	0	1	0	0	1	0	0	1	0	1	1	1	3	0
112	A	77.8	0	3	2	0	0	0	2	2	0	0	1	2	3	2	3	0	0	3	3	0	0	0	0	0	3	0	0	3	0	0	0	0	0	2	0	3	3	1	3	0
112	B	20.5	0	1	1	0	0	0	1	2	2	0	1	0	3	2	3	0	0	3	3	0	0	0	0	0	2	0	0	2	0	0	0	0	0	2	0	3	3	2	3	0
112	G	39.5	0	1	1	0	0	2	2	1	0	0	1	2	2	2	2	0	0	0	3	0	0	0	0	0	2	0	0	2	0	0	0	0	0	0	1	1	1	0	2	0
114	C	39.2	0	1	0	0	0	1	1	1	0	1	1	1	2	1	2	2	0	1	1	1	2	0	0	1	2	2	0	1	0	2	1	1	0	1	1	1	1	1	1	0
114	E	37.2	0	1	1	0	0	1	1	1	0	1	1	1	2	1	2	2	0	1	1	1	1	0	0	1	2	2	0	1	0	2	1	1	0	1	1	1	1	1	1	0
114	D	14.5	0	1	1	0	0	1	1	1	0	1	1	1	2	1	2	2	0	1	2	1	2	0	0	2	2	2	0	2	0	2	1	1	0	1	1	2	2	2	1	0
114	F	54	0	2	1	0	0	1	1	1	0	1	1	2	2	2	2	2	1	1	1	2	1	0	0	2	2	2	0	2	0	2	1	1	0	1	1	2	2	2	1	0
114	A	15.5	0	1	1	0	0	1	1	1	0	1	1	1	2	1	2	2	0	1	1	1	1	0	0	1	2	2	0	1	0	2	1	1	0	1	1	1	1	1	1	0
114	B	18.8	0	1	1	0	0	1	1	1	0	1	1	1	2	2	2	2	0	1	1	1	1	0	0	2	2	2	0	2	0	2	2	1	0	1	1	1	1	1	1	0
114	G	70.5	1	2	2	0	0	1	1	1	0	1	0	1	2	2	2	2	0	1	1	1	1	0	0	1	2	2	0	2	0	2	1	1	0	1	1	1	1	1	1	0
115	C	11.8	0	2	3	0	3	3	3	2	1	3	3	2	4	3	3	3	2	3	2	3	2	1	1	3	2	2	2	3	3	3	2	3	0	2	3	3	3	3	2	0
115	E	84.2	0	4	3	0	3	2	3	3	1	4	3	3	4	3	3	2	3	3	2	2	2	1	1	2	2	2	2	4	3	3	1	4	0	3	3	3	3	3	3	0
115	D	71.5	0	3	3	0	2	2	3	3	1	3	2	3	4	3	3	2	1	2	2	3	2	1	2	2	3	2	2	4	2	3	2	4	0	2	3	3	3	4	3	0
115	F	78.5	1	3	3	0	3	3	3	4	1	4	3	4	4	3	3	3	2	3	2	3	2	1	1	2	2	2	2	4	3	3	2	3	0	3	3	3	3	4	3	1
115	A	54.3	0	3	3	0	3	3	3	4	1	4	3	3	4	4	3	2	3	3	2	3	2	1	1	3	2	2	2	4	3	3	1	4	0	3	3	4	3	4	3	1
115	B	29.2	0	3	3	0	2	3	3	4	1	4	3	3	4	3	3	2	2	3	3	3	2	1	1	3	2	3	2	4	3	3	2	3	0	3	3	3	3	3	3	1
115	G	82.7	0	4	3	2	3	3	3	4	1	4	3	4	4	4	3	3	2	3	2	3	2	1	1	2	2	2	2	3	3	3	2	4	0	2	3	3	3	4	3	1
116	C	18.3	0	1	2	0	1	2	2	2	1	2	1	1	3	2	2	3	1	3	4	2	2	1	0	2	3	3	2	1	0	2	2	2	0	1	1	2	2	2	2	0
116	E	67.5	0	3	3	0	2	3	3	3	0	2	2	3	2	2	3	3	1	3	3	2	3	1	1	3	3	2	2	3	0	3	1	2	0	2	2	3	3	2	3	0
116	D	81.3	0	3	3	0	2	3	3	2	0	2	1	3	3	3	3	3	2	3	3	2	2	1	0	2	2	2	2	3	1	3	0	3	0	3	2	3	3	2	3	0
116	F	80.5	0	3	3	0	2	2	3	2	1	2	1	2	3	2	2	3	2	3	3	2	3	0	0	2	2	1	1	3	1	3	1	2	0	3	2	3	3	2	3	0
116	A	71.3	0	2	1	0	1	3	3	2	1	1	1	1	2	2	2	2	0	2	3	2	2	1	0	3	2	2	1	2	0	2	0	1	0	3	1	3	2	2	3	0
116	B	14	0	0	1	0	1	2	2	2	1	1	1	2	3	2	2	3	1	3	3	2	3	1	0	2	2	2	2	2	1	3	2	1	0	2	1	3	2	2	3	0
116	G	80	1	3	2	0	3	3	3	3	1	2	2	3	3	3	3	3	1	3	3	2	3	1	0	2	2	2	2	3	1	3	0	2	0	3	2	3	3	2	3	0
119	C	12	0	1	0	0	0	2	2	2	2	2	2	2	2	2	2	2	1	1	2	1	2	0	0	2	3	0	0	2	0	2	3	2	0	1	1	2	1	1	1	0
119	E	49.5	0	2	0	0	0	2	3	2	2	2	2	2	2	1	2	2	2	1	2	1	2	0	0	2	3	0	0	2	0	2	2	2	0	2	2	3	1	2	1	0
119	D	76	0	1	0	0	0	2	3	2	2	2	2	2	2	2	2	2	1	1	2	1	2	0	0	2	3	0	0	1	0	2	3	2	0	1	1	1	1	1	1	0
119	F	85.3	0	2	0	0	0	2	3	1	2	2	2	1	2	2	2	2	2	1	2	1	2	0	0	2	3	0	0	2	0	2	3	2	0	2	1	2	1	1	1	0
119	A	69	0	2	0	0	0	2	3	2	2	2	2	2	2	2	2	2	1	1	2	1	2	0	0	2	3	0	0	2	0	2	3	2	0	2	1	3	1	1	1	0
119	B	30.2	0	2	0	0	0	2	3	2	2	2	2	2	2	1	2	2	2	2	2	1	2	0	0	2	3	1	0	2	0	2	2	2	0	2	1	3	1	2	1	0
119	G	85	1	3	0	0	0	2	3	2	2	2	2	2	2	1	2	2	2	2	2	1	2	0	0	1	3	1	0	2	0	2	2	2	0	1	2	3	2	2	1	0
120	C	68.8	0	2	3	2	3	3	2	3	1	3	3	3	4	3	3	2	3	2	1	2	2	0	1	3	2	1	2	3	3	2	1	3	0	2	3	3	2	3	3	1
120	E	79.5	0	3	3	1	1	3	3	3	1	2	3	3	3	3	3	2	3	3	3	3	2	1	0	2	2	3	3	3	2	3	3	2	0	3	3	3	3	3	2	1
120	D	59.5	0	2	3	3	3	1	2	2	1	2	3	2	3	2	3	3	2	3	2	3	2	0	0	2	2	2	2	3	3	2	1	2	0	2	2	3	2	3	2	1
120	F	80	0	4	2	0	1	3	3	3	1	4	2	3	4	3	3	3	4	3	3	3	3	2	0	4	2	3	3	4	1	2	1	3	0	3	3	3	2	3	3	1
120	A	81	0	3	3	0	2	3	2	3	0	3	4	3	3	2	2	3	2	3	2	3	3	1	0	2	0	2	3	3	2	4	2	3	0	3	3	3	3	3	3	1
120	B	40.2	0	1	2	0	1	2	2	1	1	2	2	1	0	2	1	3	1	3	3	2	3	1	2	1	2	3	3	1	1	4	3	1	2	3	1	3	2	2	3	1
120	G	84.8	1	4	3	3	3	4	3	4	0	3	2	4	4	3	3	3	4	3	2	3	2	1	0	3	2	2	3	4	3	2	0	3	0	3	3	3	3	3	3	1
122	C	49.3	0	3	2	2	3	3	3	3	1	3	3	2	3	2	2	3	1	2	3	2	2	0	0	3	2	2	3	2	2	4	2	1	3	3	3	3	2	3	3	1
122	E	82.8	0	4	3	1	3	3	3	4	1	3	3	4	3	4	3	3	4	3	3	3	3	0	0	3	2	2	3	4	2	4	1	3	0	3	4	3	4	4	4	2
122	D	39.8	1	2	2	2	1	3	3	1	2	2	2	1	3	3	3	3	2	3	3	3	3	0	0	3	3	1	3	2	3	4	2	1	3	3	2	3	3	3	2	2
122	F	80	0	4	3	1	2	3	3	4	1	3	3	4	3	3	3	4	4	3	3	3	3	0	0	3	2	3	3	4	2	4	0	3	0	3	3	3	4	3	3	1
122	A	62.3	0	2	3	2	3	3	3	3	1	3	3	3	3	3	3	3	1	3	3	4	3	0	0	3	4	3	3	2	3	4	1	1	2	4	3	3	3	3	3	1
122	B	16	0	1	1	3	2	3	2	1	1	3	1	1	3	3	2	3	0	2	3	3	2	0	0	3	1	1	3	1	1	3	3	1	4	1	1	3	4	1	1	2
122	G	85.2	0	3	3	0	3	4	3	4	1	3	4	4	3	3	4	3	3	3	3	3	4	0	0	3	2	3	4	4	2	4	1	3	0	4	4	3	4	4	3	1
123	C	76.7	0	2	1	0	2	2	2	1	0	1	2	1	1	1	2	2	1	1	1	2	2	0	0	2	1	1	2	2	1	1	0	2	0	1	2	2	2	2	2	1
123	E	71.5	0	2	1	0	0	1	1	1	0	1	1	1	1	1	2	2	1	1	1	2	2	2	0	1	1	1	2	2	0	2	0	2	0	2	2	2	1	2	2	1
123	D	66.2	0	2	2	0	0	1	2	1	0	1	1	1	1	1	1	2	1	1	1	1	2	1	0	2	1	2	2	1	1	1	0	1	0	1	1	2	1	1	1	1
123	F	92.7	0	3	2	0	2	3	2	3	0	4	3	3	3	3	3	3	3	3	3	3	3	1	1	2	0	0	3	3	1	1	0	4	0	3	3	3	2	3	3	0
123	A	75	0	2	1	0	2	1	1	2	0	2	2	2	2	1	2	2	1	2	2	2	1	0	1	2	0	1	0	2	2	1	0	2	0	1	2	2	2	2	2	1
123	B	66.5	0	1	2	0	1	1	2	2	0	1	2	2	2	2	2	2	2	2	0	1	1	0	0	2	2	2	2	2	0	2	1	1	0	1	2	2	2	2	2	1
123	G	93	1	4	2	0	2	3	2	3	0	4	3	4	4	4	4	4	4	4	3	4	4	1	2	1	1	0	3	3	0	2	0	4	0	3	3	4	1	2	3	0
124	C	78.3	0	4	3	0	1	3	3	4	0	3	3	3	3	3	3	3	0	3	4	1	1	0	0	3	4	2	0	4	0	2	0	2	0	3	3	3	3	3	2	0
124	E	57.2	0	3	3	0	1	3	3	3	1	3	3	3	3	3	3	3	0	2	4	0	2	0	0	3	4	2	0	3	0	2	0	2	0	3	3	3	3	3	2	0
124	D	35.8	0	2	3	0	1	3	3	3	0	3	3	3	3	3	3	3	0	2	4	1	2	0	0	3	4	1	0	3	0	2	0	2	0	3	3	3	3	3	1	0
124	F	86	1	4	3	0	1	3	3	4	1	3	3	3	3	3	3	3	0	2	4	1	3	0	0	3	4	2	0	4	0	2	0	3	0	3	3	3	3	3	2	0
124	A	81.5	0	4	3	0	1	3	3	3	0	3	3	3	3	4	3	3	0	2	4	1	1	3	0	3	4	1	0	4	1	2	0	3	0	4	3	3	3	4	3	0
124	B	56.2	0	3	3	0	1	3	3	3	1	3	3	3	3	3	3	3	0	2	4	1	1	0	0	3	4	1	0	3	0	2	0	2	0	3	3	3	3	3	2	0
124	G	46.2	0	3	3	0	1	3	3	3	0	3	3	3	3	3	3	3	0	3	4	1	2	0	0	3	4	1	1	3	0	2	0	3	0	3	3	3	3	3	2	0
125	C	65	0	1	3	2	3	1	1	2	0	1	3	3	2	2	2	1	3	2	0	1	0	0	1	2	1	0	0	3	4	2	0	1	1	2	3	3	3	3	1	3
125	E	63.5	0	3	2	0	1	2	3	2	1	3	2	3	4	3	3	2	1	3	3	2	2	0	0	2	2	3	3	3	1	3	2	4	0	2	1	3	2	2	3	1
125	D	82.3	0	3	3	1	3	2	2	3	0	3	3	2	2	3	3	2	2	3	2	2	1	0	0	2	1	1	1	3	2	3	1	3	0	1	3	3	3	3	1	2
125	F	40.8	0	2	2	3	3	1	2	1	1	3	2	1	3	2	2	3	1	2	1	3	1	0	0	2	1	0	1	2	3	1	1	2	1	2	2	3	2	2	3	1
125	A	51.5	1	2	3	3	3	1	2	2	0	2	4	3	3	2	3	2	1	2	1	2	1	0	0	2	1	1	2	3	2	2	1	2	0	2	2	2	1	2	1	1
125	B	70	0	3	4	3	3	1	1	2	0	1	3	3	2	3	3	1	2	1	1	3	1	0	0	2	0	0	1	2	3	3	0	1	0	1	3	2	4	2	1	3
125	G	12	0	0	1	3	3	2	1	1	0	2	1	0	1	1	2	2	0	2	3	2	1	0	1	3	2	1	0	0	2	1	2	1	3	1	1	2	2	2	1	1
129	C	56.7	0	1	1	0	0	1	2	1	0	1	1	1	1	1	2	2	0	1	2	2	2	0	0	3	2	2	2	1	0	2	1	1	0	2	1	2	2	2	2	0
129	E	65	0	3	2	0	1	1	1	2	0	2	2	2	2	2	3	2	1	2	2	2	1	0	0	2	1	1	0	2	1	2	1	2	0	2	1	2	3	2	2	0
129	D	48	0	1	1	0	0	1	2	1	0	2	1	1	1	2	2	2	0	1	2	2	2	0	0	2	2	2	2	2	0	2	2	1	0	2	1	2	2	2	1	0
129	F	68.7	0	3	2	0	1	2	2	2	2	2	2	2	2	2	2	1	2	2	2	1	2	0	0	3	2	1	1	2	2	2	0	2	0	2	2	2	2	3	2	0
129	A	74.8	1	3	3	0	2	2	2	2	0	2	2	2	3	2	2	2	2	1	2	2	2	1	0	3	2	2	1	2	1	2	1	2	0	2	2	2	2	2	2	0
129	B	75.7	0	3	2	0	1	2	2	3	0	2	2	3	3	3	3	2	3	2	2	2	2	0	0	3	2	2	2	3	2	2	0	2	0	2	3	2	2	3	2	1
129	G	71.7	0	3	2	0	2	2	2	2	0	2	3	3	3	2	3	2	3	2	2	2	2	0	0	2	1	1	2	2	2	2	0	3	0	2	2	2	2	2	2	1
130	C	21.7	0	1	0	0	0	1	1	2	0	0	1	0	0	2	2	0	0	0	1	0	2	0	0	2	1	1	0	1	0	2	0	0	1	0	0	1	2	1	2	0
130	E	48.5	0	1	0	0	0	0	0	1	0	0	1	1	1	2	2	0	0	1	0	0	1	0	0	2	0	0	0	1	0	2	0	0	0	0	0	1	2	2	2	0
130	D	46.8	0	1	0	0	0	0	0	1	0	1	1	0	1	2	2	0	0	0	1	0	0	0	0	2	0	0	0	1	0	2	1	0	0	0	0	0	0	1	2	0
130	F	57.2	1	2	1	0	0	0	1	2	0	1	1	3	2	2	3	0	0	1	2	0	1	0	0	3	0	0	0	2	0	2	0	1	0	2	1	2	2	3	2	0
130	A	16.7	0	0	0	0	0	0	0	1	0	0	1	0	0	1	2	0	0	0	1	0	0	0	0	0	0	0	0	0	0	2	0	0	2	1	0	0	0	0	1	0
130	B	54.3	0	2	1	0	0	0	0	2	0	1	2	1	2	1	2	0	0	0	1	0	0	0	0	2	0	0	0	2	0	1	0	1	0	1	0	1	2	1	2	0
130	G	81.7	0	3	2	0	0	0	0	3	0	2	3	3	3	3	2	0	0	1	1	0	0	0	0	2	0	0	0	3	0	2	0	2	0	0	1	0	2	2	2	0
131	C	11.8	0	0	1	3	3	0	0	0	0	0	2	0	0	0	0	0	0	0	0	0	0	0	3	0	0	0	0	0	1	0	0	0	4	0	0	0	0	0	0	2
131	E	29	0	1	0	2	2	1	0	1	0	1	0	0	1	0	0	0	0	0	1	1	1	0	0	1	1	0	1	0	0	1	0	0	4	1	0	1	0	0	0	0
131	D	73	0	3	3	1	3	2	1	4	0	4	4	4	1	3	3	3	3	3	2	2	2	0	1	1	1	1	1	2	3	2	0	3	1	3	3	3	3	4	3	4
131	F	33.7	1	1	2	1	2	1	2	1	0	1	1	1	2	1	2	2	0	0	2	2	2	0	2	2	3	2	2	2	0	2	0	0	3	2	1	2	2	1	1	0
131	A	79.2	0	3	4	2	3	1	0	3	0	2	4	4	2	3	3	3	3	3	1	2	0	0	3	1	0	0	0	2	4	3	0	1	0	1	3	2	3	3	3	4
131	B	15.7	0	0	2	3	3	0	0	1	0	0	4	4	0	0	0	0	2	0	0	0	0	0	0	0	0	0	0	0	4	0	0	0	4	0	0	0	1	3	1	4
131	G	81.5	0	4	2	2	2	1	1	3	1	2	2	3	3	2	4	4	2	1	4	3	4	1	0	3	3	3	3	4	2	3	0	2	0	4	2	3	3	3	3	1
133	C	56.8	0	2	3	2	2	3	3	4	0	4	2	4	3	3	3	3	2	3	2	3	3	0	1	4	4	1	1	3	3	4	0	3	0	3	3	3	2	3	2	3
133	E	60.7	0	2	2	0	2	3	3	3	0	3	2	2	2	3	3	3	0	3	3	2	2	0	0	3	1	0	1	3	3	3	2	3	0	3	3	2	2	3	2	0
133	D	66.2	0	3	2	1	2	2	3	3	0	3	3	2	2	3	3	3	0	2	2	3	3	0	3	3	2	1	1	3	3	4	2	3	0	3	3	2	3	3	2	0
133	F	77.8	0	3	3	0	3	3	2	3	0	3	3	3	3	3	4	3	3	3	3	3	2	1	0	3	2	2	3	3	3	4	0	2	1	3	3	3	3	4	2	1
133	A	78.3	0	3	3	0	2	3	2	4	0	3	3	3	3	3	4	3	0	3	4	3	3	0	0	3	2	1	2	3	3	4	0	3	0	3	3	3	3	3	4	0
133	B	55.2	0	3	3	1	2	3	2	3	0	3	3	2	3	3	3	3	1	3	3	3	3	0	0	3	0	1	1	2	3	3	1	2	0	3	2	3	3	3	2	1
133	G	83.3	1	3	3	0	3	2	3	3	0	3	3	3	3	4	3	3	0	3	4	3	3	0	0	3	2	0	2	0	4	3	0	3	0	3	3	3	3	3	3	2
134	C	18	0	1	2	1	2	2	2	2	1	1	2	1	2	2	2	2	0	1	3	1	3	0	0	3	3	1	0	1	0	2	2	1	0	2	1	2	2	2	1	0
134	E	65.2	0	3	2	0	2	2	2	3	0	2	3	3	3	3	3	2	1	2	2	2	1	1	0	3	1	1	1	3	3	2	0	2	0	2	3	3	2	3	2	2
134	D	46.7	0	2	2	0	3	2	2	2	0	2	2	2	3	2	2	2	0	2	3	1	3	1	0	3	3	0	0	2	2	2	1	2	0	3	2	2	2	2	1	0
134	F	74	1	3	3	0	3	2	2	3	0	1	4	4	3	3	3	3	1	2	0	1	1	0	0	1	0	0	1	3	3	2	0	3	0	2	3	3	3	3	3	3
134	A	66.2	0	2	3	0	3	2	2	3	0	2	3	2	3	2	2	2	1	3	0	1	2	1	0	3	1	0	1	2	2	2	0	2	0	3	2	2	2	2	1	2
134	B	37.5	0	1	1	1	2	1	2	1	1	1	2	1	2	2	2	1	0	1	3	1	1	0	0	2	3	0	0	1	1	2	2	1	0	2	1	2	2	1	1	0
134	G	58	0	2	3	0	3	2	2	2	1	2	3	2	3	2	3	2	1	2	1	1	2	1	0	3	2	0	0	2	2	2	0	1	0	2	2	2	2	2	1	1
135	C	11.2	0	0	1	1	0	0	0	0	1	0	0	0	0	0	0	0	0	0	1	0	1	0	0	0	2	0	0	0	0	0	0	0	3	0	0	1	0	0	0	0
135	E	76.3	1	3	3	0	1	2	3	3	1	3	3	3	3	3	3	3	3	3	2	3	1	2	0	3	0	0	0	3	3	3	0	3	0	3	3	3	3	3	3	1
135	D	27.8	0	1	0	0	0	1	1	1	1	1	0	0	1	1	1	1	0	1	1	0	2	0	0	1	1	1	0	1	1	1	0	0	2	1	1	1	1	1	0	0
135	F	66.5	0	2	1	0	1	1	1	1	1	1	2	1	2	1	2	2	0	2	1	1	0	1	0	2	0	0	0	2	1	2	2	2	0	2	1	2	1	2	1	0
135	A	72.2	0	3	3	0	1	2	2	2	1	3	3	2	3	2	3	3	1	2	1	2	0	1	0	3	0	0	0	3	2	2	0	3	0	2	3	3	2	3	2	1
135	B	68.5	0	3	2	0	2	3	3	3	1	3	3	3	3	3	3	3	2	3	2	3	1	2	1	2	1	1	1	3	3	2	1	3	0	3	3	3	3	3	3	2
135	G	4.8	0	0	1	1	0	0	0	0	0	0	1	0	0	0	0	0	0	0	1	0	0	0	0	0	2	0	0	0	0	0	0	0	3	0	0	0	0	0	0	0
136	C	24.8	0	2	1	0	0	2	2	2	0	0	2	1	2	2	2	2	0	2	3	2	2	0	0	1	2	0	2	2	1	2	3	1	2	2	2	2	2	2	1	1
136	E	53.8	0	2	2	0	2	2	2	2	0	2	2	2	2	2	2	2	1	2	3	2	2	1	0	2	3	0	2	1	1	2	4	1	1	2	2	2	2	1	1	1
136	D	45.5	0	2	2	0	1	2	2	2	0	1	1	1	2	2	2	2	0	2	3	2	3	0	0	1	3	0	2	1	1	3	2	1	1	2	2	2	2	1	2	1
136	F	81.7	1	3	3	0	1	2	2	3	0	2	3	3	2	3	3	2	1	2	2	2	2	0	0	2	1	0	2	3	2	2	1	3	0	2	3	2	2	3	2	2
136	A	65.2	0	3	2	0	0	2	2	3	0	0	2	2	2	2	2	2	0	2	3	2	2	0	0	2	2	0	2	3	1	2	2	2	0	2	2	2	2	2	2	1
136	B	18.8	0	1	2	0	0	2	2	2	0	0	2	1	2	2	2	2	0	2	3	2	2	0	0	1	3	0	2	2	0	2	4	1	1	2	1	2	2	2	2	1
136	G	79.7	0	3	2	0	1	2	2	3	0	0	3	3	2	2	3	2	1	2	2	2	1	0	0	2	1	0	1	2	2	0	1	2	0	2	3	2	2	3	2	2
137	C	11.2	0	1	1	2	0	1	0	1	2	1	0	0	1	1	2	1	0	1	3	0	1	0	0	1	3	3	0	1	0	0	3	1	2	1	1	1	0	0	0	0
137	E	54	1	2	3	1	4	1	0	3	1	3	3	2	3	2	4	1	0	2	3	3	1	0	0	0	1	3	1	2	4	1	0	2	0	1	4	3	4	4	1	3
137	D	92.3	0	4	3	0	3	2	2	4	0	3	4	4	4	2	3	2	3	3	4	4	2	0	0	4	0	0	0	4	3	1	0	3	0	3	4	4	4	4	3	2
137	F	41.2	0	3	1	0	1	3	4	2	3	4	2	2	3	3	3	3	0	4	4	4	4	1	0	4	3	4	2	2	0	3	3	2	0	2	1	3	0	1	3	0
137	A	82.8	0	3	2	1	3	1	1	3	0	3	4	3	3	3	3	2	2	2	1	1	1	0	0	2	1	1	2	3	3	2	1	3	0	3	3	4	3	4	3	2
137	B	91	0	3	4	0	4	1	0	3	0	2	4	4	1	3	3	1	0	1	0	0	0	0	1	1	0	0	0	0	3	0	0	0	0	0	3	1	4	4	1	4
137	G	67.7	0	2	2	0	3	1	0	1	1	4	2	2	1	1	3	4	0	3	3	1	4	3	0	4	3	3	1	4	2	1	0	4	0	3	2	4	2	3	3	0
138	C	99.8	0	4	3	0	3	4	4	4	0	3	3	4	3	4	3	4	0	3	3	3	3	1	0	4	3	3	3	4	1	4	2	3	0	3	3	4	4	3	3	1
138	E	31.8	1	3	3	0	2	3	3	3	0	3	3	3	3	4	3	3	0	3	3	3	3	2	0	4	3	3	3	4	1	4	2	3	0	3	3	4	3	3	3	1
138	D	74.7	0	3	2	0	1	3	3	3	1	3	3	3	3	4	4	4	1	3	4	3	2	2	0	3	3	3	3	3	1	4	3	3	0	3	3	3	3	4	3	1
138	F	68.8	0	3	3	0	2	3	4	4	0	3	3	3	3	4	4	4	0	3	2	3	3	2	0	4	2	3	3	4	1	4	1	3	0	3	3	3	3	3	3	1
138	A	99.5	0	3	3	0	2	3	3	3	1	3	3	3	3	4	4	4	1	4	3	3	3	2	0	4	3	3	3	4	2	4	2	3	0	3	3	4	3	3	3	1
138	B	99.8	0	4	3	0	3	3	3	3	0	3	3	4	3	4	4	4	0	3	3	3	3	1	0	4	3	3	3	4	1	3	2	3	0	3	3	3	3	3	3	1
138	G	12.2	0	3	3	0	2	3	3	3	0	3	3	3	3	4	3	4	0	3	3	3	3	1	0	4	3	3	3	4	1	4	2	3	0	3	3	3	3	4	3	1
139	C	65.3	0	2	2	0	1	2	2	1	0	0	0	2	1	1	1	1	1	1	1	0	0	0	0	1	0	0	0	1	1	2	0	0	0	1	1	2	1	2	2	0
139	E	60	0	2	1	0	1	1	1	1	0	1	2	2	2	2	2	0	0	2	2	2	2	0	0	1	0	0	0	0	0	3	1	0	0	0	0	1	0	1	2	0
139	D	1.7	0	0	1	1	0	0	0	0	0	0	1	0	0	0	0	0	0	0	0	0	0	0	0	0	0	0	0	0	0	2	0	0	3	0	0	0	0	0	2	0
139	F	93.8	1	3	1	0	1	0	2	2	0	0	2	3	3	2	2	0	2	2	1	1	1	0	0	2	0	0	0	3	1	3	0	1	0	2	1	1	0	2	2	0
139	A	57.8	0	1	2	0	0	1	1	1	0	0	1	2	2	2	2	0	1	1	2	0	0	0	0	1	0	0	0	0	0	2	1	0	0	0	0	2	0	1	2	0
139	B	69	0	2	1	0	2	1	1	2	0	0	1	1	2	1	2	0	1	2	1	0	0	0	0	0	0	0	0	1	2	3	0	1	1	1	1	2	0	2	2	0
139	G	70.7	0	2	1	0	0	1	1	1	0	0	1	1	1	2	2	0	1	1	1	0	0	0	0	0	0	0	0	1	0	2	3	0	0	0	0	3	0	2	2	0
140	C	24	0	3	3	0	1	4	4	4	0	4	3	3	3	4	4	4	3	4	4	4	4	1	0	4	4	4	4	4	1	4	2	4	1	4	4	4	4	4	4	0
140	E	55.3	0	4	4	0	0	4	4	4	0	3	3	4	4	4	4	4	4	4	4	4	4	2	0	4	4	4	4	4	0	4	3	3	0	4	4	4	4	4	4	0
140	D	32	0	2	3	0	1	4	4	4	0	3	3	3	3	4	4	4	3	4	4	4	4	3	0	4	4	4	4	4	1	4	2	4	0	4	4	4	4	4	4	0
140	F	57.7	0	3	4	0	2	4	4	4	0	4	4	4	4	4	4	4	4	4	4	4	4	4	0	4	4	4	4	4	3	4	3	3	0	4	4	4	4	4	4	0
140	A	42.5	0	3	4	0	1	4	4	4	4	4	4	4	4	4	4	4	3	4	4	4	4	3	4	4	4	4	4	4	1	4	3	3	0	4	4	4	4	4	4	0
140	B	63.3	0	4	4	0	1	4	4	4	0	4	4	4	4	4	4	4	4	4	4	4	4	3	0	4	4	4	4	4	2	4	2	2	0	4	4	4	4	4	4	0
140	G	37.5	1	3	4	0	1	4	4	4	0	3	3	4	4	4	4	4	4	4	4	4	4	2	0	4	4	4	4	4	2	4	2	2	1	4	4	4	4	4	4	0
141	C	62.3	0	3	3	0	3	3	4	2	0	2	3	2	2	3	4	3	1	2	3	3	2	2	0	3	1	2	2	3	2	3	2	2	1	3	3	3	3	2	2	2
141	E	80.5	0	3	3	0	2	3	4	3	0	2	3	3	2	3	4	3	0	2	2	2	2	2	0	3	2	1	1	3	2	3	2	3	0	3	3	3	4	3	2	2
141	D	45.3	0	2	2	0	3	2	3	3	0	3	3	3	2	3	4	3	0	3	2	2	2	2	0	3	2	2	2	3	2	3	3	1	0	3	2	3	3	3	2	2
141	F	89.8	1	3	3	0	3	2	3	3	0	3	4	3	2	3	4	3	0	2	3	2	2	2	0	3	2	1	1	3	2	3	2	3	0	3	3	3	4	3	2	2
141	A	72.5	0	3	3	0	3	2	3	3	0	3	2	3	3	3	4	3	0	3	3	3	2	2	1	0	0	1	2	3	2	3	2	2	0	3	2	3	4	3	3	2
141	B	72.7	0	3	3	0	3	3	4	3	0	3	3	2	2	3	4	3	1	2	3	3	2	2	0	2	3	2	2	3	2	3	2	3	0	3	3	3	4	3	2	2
141	G	82.3	0	3	3	0	3	3	4	3	0	3	3	3	3	3	4	3	0	2	2	2	2	2	0	3	1	1	1	3	2	3	1	2	0	2	3	3	4	3	2	2
143	C	62.2	0	3	2	0	4	3	3	2	0	2	1	2	1	3	3	4	0	3	4	3	0	2	0	2	0	0	0	3	0	4	3	2	0	3	2	2	4	2	4	4
143	E	58.3	0	2	1	0	4	3	2	2	0	1	1	2	0	2	1	1	0	2	3	2	1	2	0	2	1	1	0	1	0	4	4	1	1	2	0	1	1	1	4	4
143	D	45.7	0	2	2	0	4	2	3	2	0	2	1	2	2	3	3	3	0	1	4	3	0	2	0	2	0	0	0	3	0	4	3	2	0	4	3	2	4	2	2	4
143	F	86.8	0	3	1	0	4	3	3	2	0	2	1	2	1	2	3	3	0	3	4	2	0	2	0	2	0	0	0	3	0	4	3	2	0	3	2	2	4	2	4	4
143	A	72.2	0	2	1	0	3	2	2	1	0	1	0	2	1	2	2	2	0	1	2	1	1	1	0	2	2	2	1	2	0	4	4	2	0	1	2	2	2	1	3	3
143	B	13.5	0	1	2	1	3	2	3	2	0	2	1	0	0	2	3	2	0	2	4	2	0	1	0	2	0	0	0	2	0	4	3	1	3	3	2	2	3	2	4	4
143	G	87.3	1	3	2	0	3	2	2	2	0	2	2	1	1	2	2	2	0	1	2	1	1	1	0	2	2	1	0	1	0	4	4	1	0	2	1	1	2	1	3	3
144	C	68.8	0	2	1	1	1	2	2	2	1	2	1	2	2	2	2	2	1	2	2	3	2	2	1	2	2	2	2	2	1	2	1	2	0	2	2	2	2	2	1	1
144	E	62.3	1	3	2	1	1	2	2	3	1	3	1	2	3	2	2	2	1	2	2	3	2	2	1	2	3	2	2	3	1	3	1	2	1	3	3	2	2	3	2	1
144	D	20.5	0	1	1	1	1	2	2	1	2	1	1	1	2	2	2	2	1	2	2	1	2	2	1	2	2	2	2	2	1	2	1	2	2	2	2	2	2	2	1	1
144	F	73.8	0	3	1	1	1	2	2	2	1	3	1	3	3	2	2	2	1	2	2	3	2	2	1	2	2	2	2	3	1	2	1	2	0	2	2	2	2	2	1	1
144	A	64.3	0	3	1	1	1	2	2	2	1	2	1	3	2	2	2	2	1	2	2	3	2	2	1	2	2	2	2	3	1	3	1	2	1	2	2	2	2	2	1	1
144	B	48	0	2	1	1	1	2	2	2	1	1	1	2	2	2	2	2	1	2	2	2	2	2	1	2	2	2	2	2	1	2	1	2	1	2	2	2	2	2	1	1
144	G	17.5	0	0	1	1	1	2	2	1	2	1	1	2	2	2	2	2	2	2	2	1	2	2	1	2	2	2	2	1	1	2	1	2	2	2	1	2	2	2	1	1
145	C	70.7	0	3	3	0	0	3	3	3	0	3	3	3	3	3	3	3	2	3	3	3	3	2	0	3	1	1	1	3	1	3	0	3	0	3	3	3	3	3	3	0
145	E	77.7	0	3	3	0	3	3	3	3	0	3	3	3	3	3	3	3	3	3	3	3	3	2	0	3	2	2	2	3	2	3	0	3	0	3	3	3	3	3	3	0
145	D	41	0	3	3	0	3	3	3	3	0	3	3	3	3	3	3	3	3	3	3	3	3	2	0	3	3	2	2	3	3	3	0	3	0	3	3	3	3	3	3	0
145	F	66.8	1	3	3	0	2	3	3	3	0	3	3	3	3	3	3	3	3	3	3	3	3	2	0	3	2	2	2	3	2	3	0	3	0	3	3	3	3	3	3	0
145	A	40.5	0	3	3	0	2	3	3	3	0	3	3	3	3	3	3	3	3	3	3	3	3	2	0	3	2	2	2	3	2	3	0	3	0	3	3	3	3	3	3	0
145	B	27	0	2	2	0	1	2	3	3	1	3	3	2	3	3	3	3	2	3	3	3	3	2	0	3	1	1	1	2	2	3	0	2	0	3	3	3	3	3	3	0
145	G	63.5	0	3	3	0	2	3	3	3	0	3	3	3	3	3	3	3	3	3	3	3	3	2	0	3	2	2	2	3	3	3	0	3	0	3	3	3	3	3	3	0
146	C	72.8	0	2	1	0	0	2	3	3	0	2	1	3	4	4	4	3	2	3	3	4	2	0	0	2	3	0	3	3	0	3	3	1	0	3	3	3	3	3	2	0
146	E	25.3	0	1	0	0	0	2	4	2	0	2	0	3	3	4	4	3	1	3	3	4	2	0	0	2	2	0	3	3	0	3	4	3	0	2	3	3	3	3	3	0
146	D	47.5	0	3	1	0	0	2	3	3	0	3	2	3	3	4	3	3	2	3	4	4	2	0	0	2	0	0	3	3	0	3	4	2	0	2	3	3	3	3	2	0
146	F	87.2	0	4	0	0	0	2	4	3	0	2	0	2	4	4	4	3	2	3	4	4	2	0	0	2	0	0	3	3	0	2	4	3	0	1	3	3	3	3	3	0
146	A	57.5	0	2	1	0	0	2	3	3	0	2	1	2	3	4	3	3	2	3	4	4	3	1	0	2	4	0	3	3	0	2	3	2	0	1	3	3	3	3	2	0
146	B	16.5	0	0	0	0	0	1	4	1	1	0	0	0	0	2	1	2	0	3	4	4	2	0	0	2	2	0	0	0	0	2	4	0	0	2	2	3	3	3	2	0
146	G	82.3	1	2	1	0	0	2	3	2	0	4	3	3	4	4	4	4	2	3	4	4	3	1	0	3	3	0	3	3	0	3	2	2	0	1	2	3	2	3	3	0
147	C	13.3	0	0	2	2	2	1	1	1	1	1	2	0	0	1	1	1	0	0	1	1	0	0	0	2	2	2	2	2	2	2	2	2	2	2	2	2	2	1	0	0
147	E	58	1	3	2	0	2	3	3	4	2	3	3	4	4	4	3	4	3	4	3	4	3	1	0	2	2	2	3	4	3	3	0	3	0	3	3	3	2	3	3	1
147	D	67.7	0	3	4	0	1	1	2	3	1	2	4	3	2	3	3	2	2	1	1	2	2	2	0	2	1	0	1	2	3	2	1	1	0	1	2	2	2	2	2	3
147	F	54.7	0	3	1	1	1	4	4	3	2	3	2	2	3	3	3	3	2	2	2	4	2	2	0	2	3	3	3	3	1	3	1	3	0	2	2	2	2	2	4	0
147	A	50.5	0	2	3	1	3	2	1	2	2	2	3	2	2	1	1	1	0	0	2	2	2	1	0	2	1	1	1	2	2	2	1	2	1	1	2	3	2	2	2	1
147	B	16	0	1	2	2	1	0	2	0	2	1	2	0	0	0	0	2	0	0	2	1	0	0	0	2	2	2	2	0	0	0	3	0	3	0	0	0	0	0	0	0
147	G	51	0	2	1	1	1	4	3	2	2	3	2	3	3	3	2	2	2	4	3	3	3	1	0	2	2	2	4	2	0	2	2	3	0	2	2	2	2	2	3	1
148	C	63.7	0	2	3	1	2	2	2	3	1	2	3	3	1	2	3	2	1	2	1	2	1	0	0	2	1	1	2	3	3	2	1	2	0	2	2	2	3	3	1	3
148	E	78	1	3	2	0	2	3	3	2	1	3	2	2	3	3	2	2	1	2	2	3	3	2	0	4	2	2	2	3	1	3	1	3	0	4	3	3	2	2	3	0
148	D	45	0	2	2	1	1	2	2	3	2	2	2	1	1	2	3	2	1	2	3	2	3	2	0	1	2	2	2	1	1	2	3	1	2	1	1	2	2	2	1	0
148	F	70.2	0	3	1	0	1	3	3	2	2	2	2	1	1	3	3	3	1	2	3	3	2	4	0	3	2	2	3	3	1	3	2	2	0	3	2	3	3	2	3	0
148	A	22.3	0	1	2	2	3	1	2	1	2	1	3	1	2	2	2	2	0	1	2	3	2	1	2	2	3	2	3	1	2	2	3	0	2	2	1	2	3	2	1	2
148	B	89	0	3	4	1	3	2	1	3	1	3	4	3	2	3	2	2	3	2	1	2	0	2	1	2	1	0	1	3	3	2	0	2	0	2	3	2	3	3	2	4
148	G	92.7	0	4	2	0	1	3	3	3	2	3	1	2	2	3	3	3	3	2	3	3	2	3	1	3	1	1	2	3	0	3	1	4	0	3	2	2	3	3	2	0
149	C	73	0	3	3	0	1	3	3	4	0	4	3	3	3	3	3	3	3	3	3	3	3	1	3	3	2	2	3	4	3	3	0	3	0	2	3	3	3	3	3	0
149	E	68.8	0	3	3	0	1	3	3	3	0	3	3	3	3	4	3	3	3	3	3	3	3	1	0	3	3	2	3	3	2	3	0	3	0	3	3	3	3	3	3	0
149	D	85.3	0	2	3	0	2	3	3	3	0	4	3	4	3	4	4	3	3	3	3	3	3	1	0	4	3	3	3	4	3	3	0	4	0	4	3	3	3	3	3	0
149	F	87.2	0	3	3	0	0	2	2	3	0	3	3	3	3	3	3	3	3	3	3	3	3	1	3	2	3	2	3	4	2	3	0	4	0	4	4	3	3	4	3	0
149	A	79.7	0	3	3	0	1	3	3	4	0	4	3	3	3	3	3	3	3	3	3	3	3	1	0	3	3	2	3	4	2	3	0	4	0	3	3	3	3	2	2	0
149	B	83.3	0	4	3	0	1	3	3	3	0	3	3	3	3	4	4	3	3	3	3	3	3	1	0	3	3	2	3	3	3	3	0	3	0	3	3	3	3	3	3	0
149	G	87.7	1	3	3	0	1	3	2	3	1	3	3	3	3	3	3	3	2	3	3	2	2	1	0	3	2	2	1	3	1	3	0	3	0	3	3	3	3	3	1	0
150	C	34.3	0	3	4	0	3	4	4	4	1	3	4	4	3	4	4	4	3	3	1	3	3	2	0	4	4	4	3	4	2	4	1	2	1	4	4	3	4	4	2	0
150	E	54	0	1	2	0	2	2	3	2	1	1	1	0	0	3	3	3	0	3	3	3	4	3	1	4	4	3	3	3	2	3	1	3	1	4	2	3	2	3	1	0
150	D	83.5	0	3	3	1	3	4	4	4	1	3	3	4	4	4	4	4	4	3	3	3	4	2	0	4	3	3	4	4	3	4	1	3	0	4	4	3	4	4	4	1
150	F	75	0	4	4	0	1	1	1	3	2	3	4	4	3	4	3	3	2	3	3	2	1	1	0	3	4	3	3	2	1	3	1	4	0	3	4	2	3	3	2	0
150	A	62	1	3	2	1	1	3	3	3	2	2	2	3	2	3	3	3	1	2	1	4	3	2	1	3	2	1	3	3	1	3	4	3	1	2	2	3	3	3	2	1
150	B	61.3	0	3	2	0	1	2	3	3	1	3	1	1	0	3	3	4	0	3	4	3	3	1	0	2	3	3	2	3	0	4	3	3	1	3	3	4	4	1	2	0
150	G	49.5	0	1	2	0	0	2	2	1	2	2	1	0	1	2	2	3	1	3	4	3	2	1	0	2	3	3	2	2	1	4	1	1	2	3	2	3	2	2	3	1
151	C	44.2	0	2	1	0	1	3	2	2	2	2	1	1	2	2	2	3	0	2	3	3	2	0	0	2	3	2	3	2	2	3	2	2	0	2	2	3	2	2	3	0
151	E	76.7	1	3	2	0	1	2	3	2	2	2	1	2	1	2	2	3	2	3	3	3	3	0	0	2	3	2	3	3	1	3	2	2	0	3	2	3	2	2	2	0
151	D	54.7	0	2	0	0	1	2	2	2	2	2	1	1	1	2	2	3	1	2	3	3	3	0	0	2	3	2	2	2	2	3	2	1	0	2	2	2	2	2	2	0
151	F	49.5	0	1	0	0	1	2	2	2	0	2	1	1	2	2	1	3	0	2	3	3	2	0	0	2	3	2	3	2	1	3	2	2	0	3	2	2	2	2	0	0
151	A	67.8	0	3	1	0	1	2	2	2	1	2	1	2	1	2	2	3	2	2	3	3	3	0	0	2	3	3	3	2	1	3	2	2	0	3	2	2	2	2	2	1
151	B	31	0	2	1	0	1	2	2	2	1	2	1	1	2	2	1	3	1	2	3	2	2	0	0	2	3	2	3	2	1	3	2	2	0	3	2	3	2	2	0	0
151	G	60.7	0	2	1	0	1	2	2	1	1	1	0	1	1	2	1	3	0	2	3	2	1	0	0	1	3	2	2	2	1	3	3	2	0	2	1	2	1	2	0	0
153	C	15.7	0	1	2	0	2	2	2	2	1	1	1	1	1	2	2	2	1	2	3	2	2	0	2	2	3	3	1	1	1	3	3	1	2	1	2	2	2	1	1	1
153	E	25.7	0	1	1	0	0	1	1	1	1	0	0	0	1	1	1	1	1	1	3	1	1	0	0	2	3	3	1	1	1	1	3	0	1	1	1	1	1	1	0	0
153	D	7.2	0	0	0	0	1	0	1	1	2	2	2	0	0	1	1	2	0	0	3	2	2	0	0	2	3	3	0	1	2	2	3	0	3	1	1	1	1	0	0	0
153	F	52.8	1	3	3	0	3	3	3	3	1	3	3	3	3	3	3	3	3	3	3	2	3	1	2	3	2	2	2	2	3	3	0	3	0	3	3	3	3	2	1	1
153	A	15.2	0	0	0	0	1	1	1	1	2	0	0	0	0	1	1	1	0	1	1	1	1	0	0	1	3	3	0	1	1	2	3	0	2	1	1	1	1	1	1	0
153	B	31.3	0	2	2	0	1	2	2	2	2	2	3	3	3	3	3	3	2	3	3	1	2	0	1	3	3	3	1	2	2	2	1	3	1	2	3	3	2	3	2	1
153	G	77.2	0	3	3	0	3	3	3	3	0	3	3	3	3	2	2	3	4	3	3	2	3	0	0	3	0	1	1	3	2	2	0	3	0	3	3	3	3	3	2	2
155	C	16.3	0	1	2	2	3	1	1	1	3	1	1	0	0	1	1	1	0	1	2	1	1	0	0	3	3	2	1	1	0	1	1	1	3	1	1	2	2	1	0	2
155	E	40.8	0	2	2	0	2	2	3	1	0	2	2	1	3	2	2	3	2	2	3	2	1	1	0	3	2	2	1	1	2	2	1	1	1	2	2	3	1	2	2	1
155	D	28.7	0	1	2	3	3	1	1	1	3	1	2	0	1	2	1	2	0	2	2	1	1	0	0	2	1	1	1	1	2	2	2	1	3	2	1	2	2	1	0	2
155	F	75.3	0	2	2	0	2	3	3	2	0	3	3	2	3	2	3	3	2	3	4	3	3	2	0	4	3	3	3	4	2	3	1	3	0	3	2	3	3	3	3	0
155	A	67.7	1	3	3	0	2	4	4	3	0	3	3	3	3	3	3	4	3	3	3	3	3	2	0	4	3	3	3	4	2	3	0	3	0	3	3	3	3	3	3	0
155	B	52.5	0	2	3	0	3	2	2	2	2	1	2	1	2	2	2	2	1	2	3	2	2	0	0	3	2	2	2	1	3	1	1	1	0	2	2	2	3	2	1	3
155	G	10	0	0	3	4	2	1	1	0	3	2	2	0	0	1	1	1	0	0	0	1	0	0	1	1	0	0	0	0	2	1	2	0	4	0	0	0	1	0	0	3
156	C	35.3	0	0	0	0	0	3	2	2	1	1	1	2	3	2	3	4	0	1	4	1	3	0	1	2	3	1	0	2	1	2	1	2	0	1	1	2	3	2	0	1
156	E	60.2	0	2	0	0	1	2	2	1	2	2	1	2	2	1	3	3	0	3	4	0	1	0	0	1	4	2	1	1	2	3	3	2	0	3	3	2	4	2	0	2
156	D	49.7	0	0	0	0	1	2	3	1	1	2	1	1	2	1	1	3	0	1	2	1	1	0	1	3	2	2	1	2	0	3	1	1	0	1	2	1	1	2	0	2
156	F	83.8	0	3	2	0	1	2	3	2	1	1	2	1	2	3	2	3	0	2	3	1	1	0	1	2	1	3	1	1	2	3	1	2	0	3	2	2	3	4	0	1
156	A	30.3	0	2	1	0	0	1	2	1	0	3	2	1	2	1	2	3	0	3	3	1	0	0	1	2	1	1	0	1	2	0	1	2	0	2	3	4	3	3	0	2
156	B	21.2	0	2	0	0	1	2	2	2	1	3	2	1	3	2	1	3	0	1	4	1	2	0	0	1	0	1	0	1	0	3	1	0	0	3	3	2	3	2	1	2
156	G	72.5	1	2	0	0	0	2	2	3	1	2	1	1	3	2	3	1	2	3	4	0	2	0	0	3	4	1	1	2	1	2	3	1	0	3	2	3	3	2	0	1
